# Supplementary material for: Integrating genetic regulation and schizophrenia-specific splicing quantitative expression with GWAS prioritizes novel risk genes for schizophrenia
Source: Transl Psychiatry. 2025 Oct 6;15:379. doi: 10.1038/s41398-025-03633-8 (PMC12501019; doi:10.1038/s41398-025-03633-8)
Supplement: Supplementary file 2 — Supplementary Tables [file 41398_2025_3633_MOESM2_ESM.xlsx]

## Sheet: Supplementary Table 1
Supplementary Table 1.Demographic profile of schizophrenia samples in sQTL cohorts.
Dataset	Total Cases	Age(Mean+SD)	Male(%)	Female(%)	Ancestry [n (%)]
CMC	211	69.02±15.00	134（63.5%）	77（36.5%）	European:211（100%）
LIBD	328	50.12±15.13	216（65.9%）	112（34.1%）	European:169(51.5%);African Americans:156(47.6%);Asians:3(0.9%)
CMC+LIBD	539	57.28±17.64	350(64.9%)	189(35.1%)	EUR:380(70.5%);AA:156(28.9%);AS:3(0.6%)
Dataset: Study group or sample source.
Total Cases: Total number of samples in each group (n).
Age (Mean±SD): Mean age with standard deviation.
Male (%) / Female (%): Percentage distribution of gender.
Ancestry [n (%)]: Ethnic/ancestral background, presented as count (n) and percentage (%).
AA: African Americans; AS: Asians; EUR: European

## Sheet: Supplementary Table 2
Supplementary Table 2. A list of sQTL at FDR < 0.05 identified in schizophrenia samples.
Chr	SNP	REF	ALT	MAF	Phenotype_id	start	end	GENE	ANNOT	IMPACT	TSS_distance	BETA	SE	Pval_beta	FDR	transcript_id
chr5	rs62364722	A	G	0.2653	5:96075822:96076970:clu_40188_NA	96075822	96076970	CAST	upstream_gene_variant	MODIFIER	-12099	1.71207	0.0232475	7.85e-254	2.24e-248	ENST00000505143;ENST00000338252;ENST00000341926;ENST00000395812;ENST00000395813;ENST00000309190;ENST00000348386;ENST00000421689;ENST00000513666;ENST00000508830;ENST00000504465;ENST00000508608;ENST00000510756;ENST00000515063;ENST00000675479;ENST00000718093;ENST00000675107;ENST00000511097;ENST00000674702;ENST00000675179;ENST00000674984;ENST00000512620;ENST00000675663;ENST00000675033;ENST00000675267…
chr14	rs2297616	A	G	0.1827	14:20813285:20813553:clu_19034_NA	20813285	20813553	PARP2	splice_region_variant&intron_variant	LOW	3	1.78037	0.026321	1.37e-236	1.95e-231	ENST00000250416;ENST00000529465;ENST00000429687;ENST00000527915;ENST00000528210
chr14	rs4900071	T	C	0.2617	14:91636530:91639633:clu_21172_NA	91636530	91639633	C14orf159	3_prime_UTR_variant	MODIFIER	-136	1.78279	0.031586	8.16e-224	7.75e-219	ENST00000256324;ENST00000518868;ENST00000412671;ENST00000428926;ENST00000517306;ENST00000517518;ENST00000518649;ENST00000519994;ENST00000521077;ENST00000519950;ENST00000521334;ENST00000520328;ENST00000522170;ENST00000522322;ENST00000523461;ENST00000523771;ENST00000523816;ENST00000523837;ENST00000523894;ENST00000525393
chr14	rs2297616	A	G	0.1827	14:20813246:20813553:clu_19034_NA	20813246	20813553	PARP2	splice_region_variant&intron_variant	LOW	42	-2.18598	0.0342127	3.01e-216	2.15e-211	ENST00000250416;ENST00000529465;ENST00000429687;ENST00000527915;ENST00000528210
chr1	rs3762374	T	C	0.2635	1:111680208:111682660:clu_11056_NA	111680208	111682660	CEPT1;DRAM2	splice_region_variant&intron_variant	LOW	1909	1.59018	0.0330211	7.02e-186	4e-181	ENST00000484310;ENST00000286692;ENST00000539140;ENST00000496430;ENST00000480600;ENST00000490780;ENST00000463682;ENST00000700750;ENST00000498239;ENST00000545121;ENST00000480324;ENST00000476865
chr19	rs9749084	G	A	0.1911	19:57005711:57006417:clu_47484_NA	57005711	57006417	-	upstream_gene_variant	MODIFIER	-9975	-2.17674	0.0461368	2.59e-183	1.23e-178	ENST00000654200;ENST00000585445;ENST00000586091;ENST00000586822;ENST00000594783;ENST00000601875;ENST00000588158;ENST00000592146;ENST00000664785;ENST00000661902;ENST00000665045;ENST00000809481;ENST00000654382;ENST00000809482;ENST00000809483;ENST00000667367;ENST00000669162;ENST00000670294;ENST00000685306;ENST00000809478;ENST00000691191;ENST00000693493;ENST00000809477;ENST00000809479;ENST00000809480…
chr17	rs4925036	G	A	0.4768	17:19575269:19578809:clu_68046_NA	19575269	19578809	ALDH3A2	upstream_gene_variant	MODIFIER	-21611	-1.60262	0.0341984	4.43e-177	1.8e-172	ENST00000581518;ENST00000176643;ENST00000339618;ENST00000395575;ENST00000472059;ENST00000673472;ENST00000573505;ENST00000672608;ENST00000476965;ENST00000574078;ENST00000673064;ENST00000673516;ENST00000672591;ENST00000571163;ENST00000573947;ENST00000575384;ENST00000573565;ENST00000574597;ENST00000579855;ENST00000673136;ENST00000672465;ENST00000631291;ENST00000672357;ENST00000672564;ENST00000582991…
chr19	rs3852885	T	C	0.3383	19:54704829:54705028:clu_47236_NA	54704829	54705028	RPS9	upstream_gene_variant	MODIFIER	2732	1.39389	0.0309483	3.58e-173	1.28e-168	ENST00000484121;ENST00000626547;ENST00000302907;ENST00000448962;ENST00000436445;ENST00000391752;ENST00000402367;ENST00000445961;ENST00000391751;ENST00000495002;ENST00000391753;ENST00000460761;ENST00000441429
chr2	rs2276611	A	G	0.1515	2:170441007:170460152:clu_4395_NA	170441007	170460152	-	splice_donor_variant&intron_variant	HIGH	-7	1.85386	0.0382001	4.53e-166	1.44e-161	ENST00000825053;ENST00000414307;ENST00000433207;ENST00000677750;ENST00000677392;ENST00000676508;ENST00000260970;ENST00000409714;ENST00000530152;ENST00000676557;ENST00000448752;ENST00000462903;ENST00000676756;ENST00000678088;ENST00000679107;ENST00000678499;ENST00000678638;ENST00000678695;ENST00000678721;ENST00000679324
chr5	rs71630748	G	A	0.2644	5:96076487:96076970:clu_40188_NA	96076487	96076970	CAST	upstream_gene_variant	MODIFIER	-15896	-1.73431	0.0410013	3.89e-158	1.11e-153	ENST00000338252;ENST00000341926;ENST00000395812;ENST00000395813;ENST00000309190;ENST00000348386;ENST00000421689;ENST00000513666;ENST00000508830;ENST00000504465;ENST00000508608;ENST00000510756;ENST00000515063;ENST00000675479;ENST00000718093;ENST00000675107;ENST00000511097;ENST00000674702;ENST00000675179;ENST00000674984;ENST00000512620;ENST00000675663;ENST00000675033;ENST00000675267;ENST00000675266…
chr14	rs4900071	T	C	0.2617	14:91636545:91639633:clu_21172_NA	91636545	91639633	C14orf159	3_prime_UTR_variant	MODIFIER	-151	-1.80378	0.0423745	6.48e-158	1.68e-153	ENST00000256324;ENST00000518868;ENST00000412671;ENST00000428926;ENST00000517306;ENST00000517518;ENST00000518649;ENST00000519994;ENST00000521077;ENST00000519950;ENST00000521334;ENST00000520328;ENST00000522170;ENST00000522322;ENST00000523461;ENST00000523771;ENST00000523816;ENST00000523837;ENST00000523894;ENST00000525393
chr1	rs479094	T	C	0.4438	1:179853904:179858445:clu_13232_NA	179853904	179858445	TOR1AIP1	upstream_gene_variant	MODIFIER	-11798	1.71417	0.0415102	2.51e-157	5.96e-153	ENST00000528443;ENST00000606911;ENST00000271583;ENST00000435319;ENST00000531630;ENST00000527391;ENST00000529091;ENST00000527867;ENST00000474875;ENST00000531726;ENST00000524653
chr2	rs1177306	A	G	0.4145	2:61385147:61389977:clu_1700_NA	61385147	61389977	C2orf74;KIAA1841	upstream_gene_variant	MODIFIER	2688	-1.45931	0.0352377	1.04e-154	2.28e-150	ENST00000462959;ENST00000715767;ENST00000733743;ENST00000733741;ENST00000733744;ENST00000605902;ENST00000606876;ENST00000733742;ENST00000607743;ENST00000733745;ENST00000733746;ENST00000426997;ENST00000464909;ENST00000489686;ENST00000398622;ENST00000432605;ENST00000488469
chr19	rs9749084	G	A	0.1911	19:57005711:57006416:clu_47484_NA	57005711	57006416	-	upstream_gene_variant	MODIFIER	-9975	1.76525	0.0396219	2.2e-154	4.48e-150	ENST00000654200;ENST00000585445;ENST00000586091;ENST00000586822;ENST00000594783;ENST00000601875;ENST00000588158;ENST00000592146;ENST00000664785;ENST00000661902;ENST00000665045;ENST00000809481;ENST00000654382;ENST00000809482;ENST00000809483;ENST00000667367;ENST00000669162;ENST00000670294;ENST00000685306;ENST00000809478;ENST00000691191;ENST00000693493;ENST00000809477;ENST00000809479;ENST00000809480…
chr19	rs2304243	G	C	0.4291	19:41938313:41939442:clu_45847_NA	41938313	41939442	-	upstream_gene_variant	MODIFIER	4394	-1.40584	0.0367715	4.32e-148	8.21e-144	ENST00000438807;ENST00000221943;ENST00000589503;ENST00000592922;ENST00000594660;ENST00000301183;ENST00000589970;ENST00000417807;ENST00000590641;ENST00000594339;ENST00000597457;ENST00000595425;ENST00000589102;ENST00000595407
chr10	rs9340156	T	C	0.2069	10:38654557:38658881:clu_16192_NA	38654557	38658881	-	intron_variant	MODIFIER	-46907	-2.08314	0.0496768	1.46e-147	2.6e-143	ENST00000494540;ENST00000812332;ENST00000812333;ENST00000471365
chr5	rs62364722	A	G	0.2653	5:96075822:96076449:clu_40188_NA	96075822	96076449	-	upstream_gene_variant	MODIFIER	-12099	-1.75626	0.0407506	1.21e-146	2.03e-142	ENST00000505143;ENST00000338252;ENST00000341926;ENST00000395812;ENST00000395813;ENST00000309190;ENST00000348386;ENST00000421689;ENST00000513666;ENST00000508830;ENST00000504465;ENST00000508608;ENST00000510756;ENST00000515063;ENST00000675479;ENST00000718093;ENST00000675107;ENST00000511097;ENST00000674702;ENST00000675179;ENST00000674984;ENST00000512620;ENST00000675663;ENST00000675033;ENST00000675267…
chr1	rs479094	T	C	0.4438	1:179853904:179858448:clu_13232_NA	179853904	179858448	TOR1AIP1	upstream_gene_variant	MODIFIER	-11798	-1.63266	0.0417979	1.59e-145	2.52e-141	ENST00000528443;ENST00000606911;ENST00000271583;ENST00000435319;ENST00000531630;ENST00000527391;ENST00000529091;ENST00000527867;ENST00000474875;ENST00000531726;ENST00000524653
chr8	rs7004974	G	T	0.2063	8:124153141:124156957:clu_86287_NA	124153141	124156957	TBC1D31	intron_variant	MODIFIER	1042	1.63875	0.0445934	1.16e-143	1.74e-139	ENST00000287380;ENST00000327098;ENST00000522420;ENST00000521676;ENST00000524307;ENST00000518805;ENST00000518866
chr5	rs2891980	C	T	0.224	5:82554496:82648950:clu_39943_NA	82554496	82648950	XRCC4	intron_variant	MODIFIER	88166	1.77212	0.0447902	8.29e-143	1.18e-138	ENST00000282268;ENST00000338635;ENST00000396027;ENST00000542685;ENST00000511817;ENST00000509268;ENST00000513804
chr20	rs62200158	T	C	0.171	20:61545758:61557791:clu_83368_NA	61545758	61557791	DIDO1	upstream_gene_variant	MODIFIER	12147	1.62273	0.0380061	1.31e-140	1.78e-136	ENST00000266070;ENST00000395343;ENST00000395340;ENST00000370371;ENST00000370368;ENST00000354665;ENST00000370366
chr2	rs1177306	A	G	0.4145	2:61372331:61384997:clu_1700_NA	61372331	61384997	C2orf74;KIAA1841	upstream_gene_variant	MODIFIER	15504	-1.37324	0.0372388	4.56e-140	5.91e-136	ENST00000462959;ENST00000715767;ENST00000733743;ENST00000733741;ENST00000733744;ENST00000605902;ENST00000606876;ENST00000733742;ENST00000607743;ENST00000733745;ENST00000426997;ENST00000464909;ENST00000489686;ENST00000398622
chr8	rs4510829	A	G	0.2523	8:100904275:100905867:clu_85901_NA	100904275	100905867	COX6C	upstream_gene_variant	MODIFIER	-13066	-1.5017	0.0412295	7.76e-135	9.62e-131	ENST00000522934;ENST00000520517;ENST00000520468;ENST00000297564;ENST00000520271;ENST00000517682;ENST00000524245;ENST00000522940;ENST00000518171;ENST00000523016;ENST00000662759
chr19	rs16996320	T	C	0.1506	19:19910259:19916840:clu_44703_NA	19910259	19916840	-	upstream_gene_variant	MODIFIER	-22968	1.51973	0.0407178	3.5e-133	4.16e-129	ENST00000590274;ENST00000715984;ENST00000715985;ENST00000591639;ENST00000587461;ENST00000586260;ENST00000590766;ENST00000540806;ENST00000450683;ENST00000590319;ENST00000587452;ENST00000545006;ENST00000589657;ENST00000591884;ENST00000736570;ENST00000736561;ENST00000736562;ENST00000736568;ENST00000687800;ENST00000702258;ENST00000736560;ENST00000736565;ENST00000736566;ENST00000736564;ENST00000736563…
chr7	rs10241185	T	G	0.1447	7:128263835:128266349:clu_90451_NA	128263835	128266349	-	intron_variant	MODIFIER	-22934	1.65146	0.0368581	4.41e-130	5.03e-126	ENST00000720477;ENST00000720480;ENST00000720478;ENST00000720479;ENST00000605862;ENST00000720481;ENST00000720492;ENST00000588755
chr2	rs2290911	G	A	0.2931	2:219001:229966:clu_5_NA	219001	229966	SH3YL1	splice_region_variant&non_coding_transcript_exon_variant	LOW	5917	1.6085	0.0453642	2.16e-127	2.37e-123	ENST00000403712;ENST00000356150;ENST00000463865;ENST00000403657;ENST00000405430;ENST00000403658;ENST00000468321;ENST00000451005;ENST00000431160;ENST00000472012;ENST00000473104;ENST00000479739;ENST00000626873
chr1	rs12744791	T	C	0.1341	1:233086490:233092093:clu_14790_NA	233086490	233092093	NTPCR	upstream_gene_variant	MODIFIER	3237	1.57557	0.0378366	1.29e-126	1.36e-122	ENST00000494689;ENST00000366628;ENST00000490807;ENST00000496662;ENST00000366627;ENST00000479125;ENST00000487953
chr20	rs6075340	A	G	0.3449	20:1896101:1902041:clu_81363_NA	1896101	1902041	SIRPA	intron_variant	MODIFIER	-1767	-1.41019	0.0396726	1.7e-126	1.73e-122	ENST00000400068;ENST00000622179;ENST00000356025;ENST00000358771
chr10	rs12220267	T	C	0.2783	10:105154151:105156166:clu_18034_NA	105154151	105156166	USMG5	upstream_gene_variant	MODIFIER	-78440	1.34128	0.0371271	6.91e-126	6.79e-122	ENST00000369825;ENST00000369811;ENST00000309579;ENST00000337003;ENST00000369815;ENST00000408840
chr14	rs112997158	T	C	0.09756	14:104380970:104381403:clu_21776_NA	104380970	104381403	C14orf2	upstream_gene_variant	MODIFIER	-46	1.85996	0.0430015	5.22e-124	4.96e-120	ENST00000286953;ENST00000554880;ENST00000555030;ENST00000414262;ENST00000553430;ENST00000557040;ENST00000553449;ENST00000554089;ENST00000554713;ENST00000557260;ENST00000554528
chr17	rs7211847	A	G	0.3015	17:7530111:7530461:clu_67375_NA	7530111	7530461	SAT2;SHBG	upstream_gene_variant	MODIFIER	-38202	1.34927	0.0433841	1.75e-122	1.61e-118	ENST00000570547;ENST00000576728;ENST00000576478;ENST00000575314;ENST00000574539;ENST00000572262;ENST00000572182;ENST00000576846;ENST00000269298;ENST00000570914;ENST00000380466;ENST00000576579;ENST00000571074;ENST00000575826;ENST00000571195;ENST00000573566;ENST00000570850;ENST00000576686;ENST00000572224;ENST00000575114;ENST00000573930
chr17	rs4924787	A	T	0.4974	17:19575269:19578871:clu_68046_NA	19575269	19578871	ALDH3A2	intron_variant	MODIFIER	-83606	-1.34135	0.0346546	7.23e-122	6.44e-118	ENST00000581518;ENST00000176643;ENST00000339618;ENST00000395575;ENST00000472059;ENST00000673472;ENST00000573505;ENST00000672608;ENST00000476965;ENST00000574078;ENST00000673064;ENST00000673516;ENST00000672591;ENST00000571163;ENST00000573947;ENST00000575384;ENST00000573565;ENST00000574597;ENST00000579855;ENST00000673136;ENST00000672465;ENST00000631291;ENST00000672357;ENST00000672564;ENST00000582991…
chr14	rs1923	G	A	0.4802	14:23374662:23375404:clu_19200_NA	23374662	23375404	RBM23	3_prime_UTR_variant	MODIFIER	66516	1.23634	0.0391534	1.44e-121	1.24e-117	ENST00000359890;ENST00000555209;ENST00000542016;ENST00000553738;ENST00000553902;ENST00000553920;ENST00000554256;ENST00000554955;ENST00000557667;ENST00000399922;ENST00000346528;ENST00000307814;ENST00000556186;ENST00000557403;ENST00000555722;ENST00000556687;ENST00000555714;ENST00000557227
chr1	rs3762374	T	C	0.2635	1:111680208:111682210:clu_11056_NA	111680208	111682210	DRAM2	splice_region_variant&intron_variant	LOW	1909	1.3622	0.036706	5.98e-121	5.01e-117	ENST00000484310;ENST00000286692;ENST00000539140;ENST00000496430;ENST00000480600;ENST00000490780;ENST00000463682;ENST00000700750
chr17	rs169201	G	A	0.1503	17:44230332:44248221:clu_69467_NA	44230332	44248221	KANSL1	upstream_gene_variant	MODIFIER	559870	1.60212	0.0432123	1.64e-120	1.34e-116	ENST00000432791;ENST00000262419;ENST00000572904;ENST00000574590;ENST00000638275;ENST00000575318;ENST00000571698;ENST00000638269;ENST00000576248;ENST00000639099;ENST00000639150;ENST00000639356;ENST00000574655;ENST00000638902;ENST00000639375;ENST00000639531;ENST00000639853;ENST00000648792
chr20	rs6075340	A	G	0.3449	20:1905523:1908521:clu_81363_NA	1905523	1908521	-	intron_variant	MODIFIER	-11189	1.35669	0.0410334	2.48e-120	1.96e-116	ENST00000400068;ENST00000622179;ENST00000356025;ENST00000358771
chr2	rs10210670	G	T	0.3942	2:220812865:220878491:clu_5865_NA	220812865	220878491	-	intron_variant	MODIFIER	64436	1.25496	0.0387993	5.41e-120	4.17e-116	ENST00000830326;ENST00000830340;ENST00000702748;ENST00000830327;ENST00000830334;ENST00000830324;ENST00000830332;ENST00000830335;ENST00000830333;ENST00000692185;ENST00000830328;ENST00000830339
chr1	rs41292543	G	A	0.07607	1:46769492:46775827:clu_9483_NA	46769492	46775827	UQCRH	upstream_gene_variant	MODIFIER	5290	2.01218	0.0397894	3.65e-119	2.74e-115	ENST00000311672;ENST00000489056;ENST00000486951;ENST00000496387;ENST00000460947
chr10	rs9340156	T	C	0.2069	10:38654557:38654838:clu_16192_NA	38654557	38654838	-	intron_variant	MODIFIER	-46907	1.57669	0.0459863	4.6e-118	3.36e-114	ENST00000494540;ENST00000812332;ENST00000812333;ENST00000471365
chr2	rs2290911	G	A	0.2931	2:219001:224864:clu_5_NA	219001	224864	SH3YL1	splice_region_variant&non_coding_transcript_exon_variant	LOW	5917	-1.54788	0.0476648	5.93e-118	4.23e-114	ENST00000403712;ENST00000356150;ENST00000463865;ENST00000403657;ENST00000405430;ENST00000403658;ENST00000468321;ENST00000451005;ENST00000472012;ENST00000473104;ENST00000479739;ENST00000626873
chr7	rs3779046	G	A	0.2833	7:99809617:99810646:clu_89725_NA	99809617	99810646	-	upstream_gene_variant	MODIFIER	-30375	1.40259	0.0422962	1.57e-117	1.09e-113	ENST00000394018;ENST00000412190;ENST00000426455;ENST00000317296;ENST00000496157;ENST00000615138;ENST00000620100;ENST00000491498;ENST00000440830;ENST00000492674;ENST00000842438;ENST00000414739;ENST00000435519;ENST00000445230;ENST00000454084;ENST00000700967;ENST00000701477;ENST00000702747;ENST00000842445;ENST00000328453;ENST00000437485;ENST00000440058;ENST00000543273;ENST00000649671;ENST00000842439…
chr6	rs115694990	G	C	0.2833	6:31323000:31323094:clu_72546_NA	31323000	31323094	HLA-B	upstream_gene_variant	MODIFIER	-84629	-2.05973	0.0513211	1.75e-116	1.19e-112	ENST00000755297;ENST00000481849;ENST00000497377;ENST00000696558;ENST00000412585;ENST00000696559;ENST00000696560;ENST00000696561;ENST00000696562;ENST00000474381;ENST00000640094;ENST00000463574;ENST00000755446
chr12	rs1045263	G	A	0.1837	12:109998909:109999225:clu_60658_NA	109998909	109999225	MMAB	3_prime_UTR_variant	MODIFIER	-24719	-1.74683	0.0547744	1.52e-115	1.01e-111	ENST00000545712;ENST00000540016;ENST00000537496;ENST00000544051;ENST00000541763
chr10	rs4750306	C	T	0.1855	10:13115363:13115868:clu_15599_NA	13115363	13115868	CCDC3	5_prime_UTR_variant	MODIFIER	523	1.55456	0.0501756	1.71e-113	1.11e-109	ENST00000378839
chr18	rs948636	C	G	0.2267	18:34361885:34378412:clu_55959_NA	34361885	34378412	-	splice_region_variant&non_coding_transcript_exon_variant	LOW	-124	1.51351	0.0461711	3.78e-112	2.39e-108	ENST00000587129;ENST00000590258;ENST00000587382;ENST00000334295;ENST00000383056;ENST00000589049;ENST00000590500;ENST00000590652;ENST00000590842;ENST00000591823;ENST00000591906;ENST00000593035;ENST00000610723;ENST00000614939
chr1	rs3762374	T	C	0.2635	1:111680208:111682123:clu_11056_NA	111680208	111682123	DRAM2	splice_region_variant&intron_variant	LOW	1909	-1.51908	0.0471922	5.41e-112	3.35e-108	ENST00000484310;ENST00000286692;ENST00000539140;ENST00000496430;ENST00000480600;ENST00000490780;ENST00000463682;ENST00000700750
chr12	rs1045263	G	A	0.1837	12:109999134:109999225:clu_60658_NA	109999134	109999225	-	3_prime_UTR_variant	MODIFIER	-24944	1.58541	0.049132	8.07e-112	4.79e-108	ENST00000545712;ENST00000540016;ENST00000537496;ENST00000544051;ENST00000541763
chr18	rs948636	C	G	0.2267	18:34360151:34361762:clu_55959_NA	34360151	34361762	-	splice_region_variant&non_coding_transcript_exon_variant	LOW	1610	1.45038	0.0447377	7.95e-112	4.79e-108	ENST00000590592;ENST00000590258;ENST00000590652;ENST00000614939
chr14	rs112997158	T	C	0.09756	14:104380321:104380816:clu_21776_NA	104380321	104380816	C14orf2	upstream_gene_variant	MODIFIER	603	1.88962	0.0419462	3.39e-111	1.97e-107	ENST00000286953;ENST00000554880;ENST00000555030;ENST00000414262;ENST00000553430;ENST00000554287;ENST00000557040;ENST00000553449;ENST00000554089;ENST00000554713;ENST00000557260
chr21	rs60338585	G	A	0.235	21:48022374:48024926:clu_62949_NA	48022374	48024926	S100B	intergenic_region	MODIFIER	-14508	1.49664	0.0424933	1.57e-109	8.95e-106	ENST00000291700;ENST00000367071;ENST00000397648
chr13	rs76427620	G	A	0.05556	13:88340609:88344720:clu_80702_NA	88340609	88344720	-	3_prime_UTR_variant	MODIFIER	-6394	-3.02491	0.0689513	7.91e-109	4.42e-105	ENST00000325089;ENST00000717718
chr3	rs11918705	G	A	0.3206	3:167508390:167512408:clu_37278_NA	167508390	167512408	SERPINI1	intron_variant	MODIFIER	-8524	1.45906	0.0492118	1.07e-107	5.87e-104	ENST00000472941;ENST00000446050;ENST00000295777;ENST00000472747
chr17	rs139534560	C	G	0.3964	17:20295897:20303834:clu_68076_NA	20295897	20303834	-	downstream_gene_variant	MODIFIER	-46530	1.19169	0.0383869	5.36e-107	2.88e-103	ENST00000433419
chr6	rs12210286	A	G	0.2087	6:2399012:2399117:clu_71679_NA	2399012	2399117	-	splice_acceptor_variant&intron_variant	HIGH	86	1.37174	0.0440541	3.64e-106	1.92e-102	ENST00000657072;ENST00000524770;ENST00000529893;ENST00000531092;ENST00000532564;ENST00000607519;ENST00000534441;ENST00000606542;ENST00000654526;ENST00000530346;ENST00000532124;ENST00000654970;ENST00000664738;ENST00000691004;ENST00000660978;ENST00000659643;ENST00000659523;ENST00000657589;ENST00000685772;ENST00000687264;ENST00000702343;ENST00000691547;ENST00000670895;ENST00000702338;ENST00000662000…
chr5	rs116380321	T	A	0.3616	5:130498369:130500753:clu_40726_NA	130498369	130500753	HINT1	intergenic_region	MODIFIER	-43531	-1.37733	0.0450166	5.42e-106	2.81e-102	ENST00000675100;ENST00000675372;ENST00000304043;ENST00000675135;ENST00000511475;ENST00000508495;ENST00000676117;ENST00000508488;ENST00000520028;ENST00000513345;ENST00000675491;ENST00000506908;ENST00000513012;ENST00000506207;ENST00000504202
chr16	rs9928935	T	C	0.4045	16:53671766:53674945:clu_50227_NA	53671766	53674945	RPGRIP1L	intron_variant	MODIFIER	13972	-1.29953	0.0462023	2.78e-105	1.42e-101	ENST00000647211;ENST00000262135;ENST00000681587;ENST00000565343;ENST00000680193;ENST00000621565;ENST00000563746;ENST00000564374;ENST00000568009
chr11	rs11042902	T	C	0.2701	11:10655621:10673572:clu_24701_NA	10655621	10673572	MRVI1	splice_acceptor_variant&intron_variant	HIGH	1	1.33177	0.044751	3.33e-105	1.67e-101	ENST00000424001;ENST00000547195;ENST00000423302;ENST00000558540;ENST00000541483;ENST00000531107;ENST00000534266;ENST00000529448;ENST00000526414;ENST00000532037;ENST00000529547;ENST00000531786;ENST00000529068
chr8	rs510524	C	T	0.3343	8:102731876:102899369:clu_85969_NA	102731876	102899369	NCALD	intron_variant	MODIFIER	158400	1.40264	0.0489948	8.88e-105	4.37e-101	ENST00000220931;ENST00000311028;ENST00000395923;ENST00000517531;ENST00000517822;ENST00000518166;ENST00000520425;ENST00000522252;ENST00000524209;ENST00000520346;ENST00000518661;ENST00000518727;ENST00000518952;ENST00000519508;ENST00000519098;ENST00000521599;ENST00000521964;ENST00000522951;ENST00000523923;ENST00000522206;ENST00000524137;ENST00000522078;ENST00000522448;ENST00000520690;ENST00000523645…
chr2	rs2290911	G	A	0.2931	2:224920:229966:clu_5_NA	224920	229966	SH3YL1	splice_region_variant&non_coding_transcript_exon_variant	LOW	-2	-1.50365	0.0492686	1.29e-104	6.23e-101	ENST00000403712;ENST00000356150;ENST00000463865;ENST00000403657;ENST00000405430;ENST00000403658;ENST00000468321;ENST00000451005;ENST00000431160;ENST00000472012;ENST00000473104;ENST00000479739;ENST00000626873
chr6	rs4707351	G	A	0.416	6:88032350:88046727:clu_74342_NA	88032350	88046727	-	intron_variant	MODIFIER	-103047	1.24549	0.0425858	3.09e-104	1.47e-100	ENST00000525899;ENST00000442973;ENST00000608353;ENST00000392863;ENST00000229570;ENST00000448282;ENST00000608525;ENST00000369572;ENST00000608868
chr17	rs169201	G	A	0.1503	17:44172067:44248221:clu_69467_NA	44172067	44248221	-	upstream_gene_variant	MODIFIER	618135	-1.96801	0.055932	3.28e-104	1.53e-100	ENST00000432791;ENST00000262419;ENST00000572904;ENST00000574590;ENST00000638275;ENST00000575318;ENST00000571698;ENST00000577114;ENST00000638269;ENST00000576248;ENST00000639099;ENST00000639150;ENST00000639356;ENST00000574655;ENST00000638902;ENST00000639375;ENST00000639531;ENST00000639853;ENST00000648792;ENST00000516889
chr6	rs13395:G:T	T	G	0.1871	6:29798187:29913011:clu_72379_NA	29798187	29913011	HLA-G;HLA-A	3_prime_UTR_variant	MODIFIER	115156	1.51083	0.043917	7.42e-103	3.41e-99	ENST00000376828;ENST00000360323;ENST00000376815;ENST00000376818;ENST00000478355;ENST00000478519;ENST00000647952;ENST00000432679;ENST00000849679;ENST00000849682;ENST00000849693;ENST00000849697;ENST00000849734;ENST00000849735;ENST00000849732;ENST00000849733;ENST00000849736;ENST00000849737;ENST00000849713;ENST00000630472;ENST00000420084;ENST00000850118;ENST00000850119;ENST00000850120;ENST00000850121…
chr10	rs12220267	T	C	0.2783	10:105152223:105153956:clu_18034_NA	105152223	105153956	USMG5	upstream_gene_variant	MODIFIER	-76512	1.12857	0.0347218	1.32e-102	5.97e-99	ENST00000369825;ENST00000369811;ENST00000309579;ENST00000337003;ENST00000369815
chr10	rs2863095	T	C	0.242	10:102743574:102746506:clu_17842_NA	102743574	102746506	MRPL43;SEMA4G	splice_region_variant&intron_variant	LOW	2928	1.32215	0.0452885	2.97e-102	1.32e-98	ENST00000523148;ENST00000318325;ENST00000370241;ENST00000370242;ENST00000476012;ENST00000448244;ENST00000299179;ENST00000342071;ENST00000318364;ENST00000370236;ENST00000493646;ENST00000477279;ENST00000370234;ENST00000487059;ENST00000210633;ENST00000521006;ENST00000370250;ENST00000476171;ENST00000517724;ENST00000484128;ENST00000447344
chr5	rs2891980	C	T	0.224	5:82554496:82648944:clu_39943_NA	82554496	82648944	XRCC4	intron_variant	MODIFIER	88166	-1.82065	0.0629508	3.22e-102	1.41e-98	ENST00000282268;ENST00000338635;ENST00000396027;ENST00000542685;ENST00000511817;ENST00000509268;ENST00000513804
chr7	rs6961754	C	T	0.1422	7:128248267:128249541:clu_90450_NA	128248267	128249541	-	5_prime_UTR_variant	MODIFIER	63977	-1.82447	0.0633636	3.7e-102	1.57e-98	ENST00000720477;ENST00000720480;ENST00000720478;ENST00000720479;ENST00000605862;ENST00000720482;ENST00000720483;ENST00000720487;ENST00000720488;ENST00000720489;ENST00000720481;ENST00000720484;ENST00000720485;ENST00000720486;ENST00000720491;ENST00000720492;ENST00000720502;ENST00000479267
chr19	rs158366	G	C	0.338	19:54704761:54705028:clu_47236_NA	54704761	54705028	RPS9	upstream_gene_variant	MODIFIER	555	-1.48167	0.0520349	3.68e-102	1.57e-98	ENST00000484121;ENST00000626547;ENST00000302907;ENST00000448962;ENST00000436445;ENST00000391752;ENST00000402367;ENST00000445961;ENST00000391751;ENST00000495002;ENST00000391753;ENST00000460761;ENST00000441429
chr2	rs7587464	T	C	0.352	2:148731093:148778202:clu_3906_NA	148731093	148778202	ORC4	downstream_gene_variant	MODIFIER	207485	1.04426	0.0353639	5.2e-100	2.18e-96	ENST00000392857;ENST00000540442;ENST00000535373;ENST00000536575;ENST00000264169;ENST00000461711;ENST00000490200;ENST00000416719;ENST00000457954;ENST00000440042;ENST00000495601
chr15	rs7495664	T	C	0.3801	15:75129776:75130092:clu_54100_NA	75129776	75130092	ULK3	intergenic_region	MODIFIER	77193	-1.37631	0.0491043	9.44e-100	3.9e-96	ENST00000561725;ENST00000440863;ENST00000568667;ENST00000567472;ENST00000568273;ENST00000568210;ENST00000566631;ENST00000565881;ENST00000566479;ENST00000568718;ENST00000569437;ENST00000570276;ENST00000647587
chr10	rs17720205	T	C	0.1076	10:51130465:51130593:clu_16474_NA	51130465	51130593	PARG	intron_variant	MODIFIER	448947	-2.28791	0.0740997	1.54e-99	6.27e-96	ENST00000402038
chr8	rs510524	C	T	0.3343	8:102731876:102928037:clu_85969_NA	102731876	102928037	NCALD	intron_variant	MODIFIER	158400	-1.34934	0.0464935	3.13e-99	1.26e-95	ENST00000220931;ENST00000311028;ENST00000395923;ENST00000517531;ENST00000517822;ENST00000518166;ENST00000520425;ENST00000522252;ENST00000524209;ENST00000520346;ENST00000517639;ENST00000518661;ENST00000518727;ENST00000518952;ENST00000519508;ENST00000519098;ENST00000521599;ENST00000521964;ENST00000522951;ENST00000523923;ENST00000522206;ENST00000524137;ENST00000522078;ENST00000522448;ENST00000520690…
chr2	rs10210670	G	T	0.3942	2:220812865:220889354:clu_5865_NA	220812865	220889354	-	intron_variant	MODIFIER	64436	-1.21922	0.0447578	3.51e-99	1.39e-95	ENST00000830326;ENST00000830340;ENST00000702748;ENST00000830327;ENST00000830334;ENST00000830324;ENST00000830332;ENST00000830335;ENST00000830333;ENST00000692185;ENST00000830328;ENST00000830339
chr2	rs2276611	A	G	0.1515	2:170441000:170460152:clu_4395_NA	170441000	170460152	PPIG	splice_donor_variant&intron_variant	HIGH	0	-1.89091	0.0646805	7.73e-99	3.02e-95	ENST00000825053;ENST00000414307;ENST00000433207;ENST00000677750;ENST00000677392;ENST00000676508;ENST00000260970;ENST00000409714;ENST00000530152;ENST00000676557;ENST00000448752;ENST00000462903;ENST00000676756;ENST00000678088;ENST00000679107;ENST00000678499;ENST00000678638;ENST00000678695;ENST00000678721;ENST00000679324
chr3	rs11929507	T	C	0.338	3:108322081:108324182:clu_35817_NA	108322081	108324182	DZIP3	upstream_gene_variant	MODIFIER	-29827	0.996948	0.0335686	1.35e-98	5.2e-95	ENST00000495008;ENST00000361582;ENST00000486815;ENST00000479138;ENST00000497905;ENST00000463306
chr12	rs1045263	G	A	0.1837	12:109998909:109999048:clu_60658_NA	109998909	109999048	MMAB	3_prime_UTR_variant	MODIFIER	-24719	1.49021	0.0537081	3.76e-98	1.43e-94	ENST00000545712;ENST00000540016;ENST00000537496;ENST00000544051;ENST00000541763
chr7	rs17867605	C	T	0.2416	7:89906435:89908991:clu_89350_NA	89906435	89908991	C7orf63	upstream_gene_variant	MODIFIER	-8607	1.23025	0.0398692	6.79e-98	2.55e-94	ENST00000389297;ENST00000427396;ENST00000451029;ENST00000497910;ENST00000457170;ENST00000475031
chr8	rs510524	C	T	0.3343	8:102899455:102928037:clu_85969_NA	102899455	102928037	NCALD	intron_variant	MODIFIER	-9179	1.29284	0.0471818	1.35e-97	5e-94	ENST00000311028;ENST00000395923;ENST00000517531;ENST00000517822;ENST00000518166;ENST00000520425;ENST00000524209;ENST00000517639;ENST00000518661;ENST00000518727;ENST00000518952;ENST00000521599;ENST00000521964;ENST00000523923;ENST00000522206;ENST00000522078;ENST00000520690
chr15	rs8041991	A	C	0.1106	15:40855226:40856990:clu_52605_NA	40855226	40856990	C15orf57	upstream_gene_variant	MODIFIER	-10156	1.70052	0.0444656	2.7e-97	9.87e-94	ENST00000560305;ENST00000559153;ENST00000561011;ENST00000559291;ENST00000559911;ENST00000698443;ENST00000558113;ENST00000416810;ENST00000358005;ENST00000558750;ENST00000558918;ENST00000559103;ENST00000558871;ENST00000560109
chr1	rs273259	G	A	0.3785	1:79094078:79094636:clu_10295_NA	79094078	79094636	IFI44L	upstream_gene_variant	MODIFIER	-261	1.28355	0.0465474	5.54e-97	2e-93	ENST00000476876;ENST00000450498;ENST00000476521;ENST00000370751;ENST00000459784;ENST00000462041;ENST00000679998;ENST00000680295;ENST00000679848;ENST00000486882;ENST00000680110;ENST00000681501;ENST00000681613
chr7	rs76798830	T	C	0.1731	7:99954455:99955843:clu_89746_NA	99954455	99955843	PILRB	5_prime_UTR_variant	MODIFIER	-1628	1.71865	0.0399791	5.64e-96	2.01e-92	ENST00000310771;ENST00000444874;ENST00000472646;ENST00000452089;ENST00000493091;ENST00000457519;ENST00000448382;ENST00000419749;ENST00000422808;ENST00000438028;ENST00000443526;ENST00000455145;ENST00000431140;ENST00000608825;ENST00000438231;ENST00000609309
chr1	rs273259	G	A	0.3785	1:79086256:79094636:clu_10295_NA	79086256	79094636	IFI44L	upstream_gene_variant	MODIFIER	7561	-1.28811	0.0482958	5.93e-96	2.09e-92	ENST00000452835;ENST00000476876;ENST00000450498;ENST00000476521;ENST00000370751;ENST00000459784;ENST00000462041;ENST00000679998;ENST00000680295;ENST00000679848;ENST00000486882;ENST00000680110;ENST00000681501;ENST00000681613
chr11	rs11246029	T	C	0.281	11:244075:244161:clu_24067_NA	244075	244161	-	upstream_gene_variant	MODIFIER	-7603	1.9708	0.0679719	1.12e-95	3.89e-92	ENST00000529372;ENST00000532097;ENST00000534590;ENST00000431206;ENST00000528906;ENST00000525665;ENST00000527047;ENST00000352303;ENST00000382671
chr17	rs9915183	A	G	0.3026	17:53076812:53076987:clu_69888_NA	53076812	53076987	STXBP4	upstream_gene_variant	MODIFIER	-29676	1.41011	0.0505697	8.02e-94	2.75e-90	ENST00000376352;ENST00000405898;ENST00000434978;ENST00000398391
chr15	rs2290573	A	G	0.3678	15:75129776:75130098:clu_54100_NA	75129776	75130098	ULK3	upstream_gene_variant	MODIFIER	-183	1.40509	0.0538159	8.77e-94	2.98e-90	ENST00000561725;ENST00000440863;ENST00000568667;ENST00000567472;ENST00000568273;ENST00000568210;ENST00000566631;ENST00000565881;ENST00000566479;ENST00000568718;ENST00000569437;ENST00000570276;ENST00000647587
chr8	rs10888163	T	G	0.3844	8:19297442:19315937:clu_84165_NA	19297442	19315937	CSGALNACT1	splice_region_variant&intron_variant	LOW	17591	-1.35118	0.0480976	1.84e-93	6.17e-90	ENST00000332246;ENST00000397998;ENST00000454498;ENST00000522854;ENST00000518542;ENST00000519222;ENST00000695896;ENST00000695897;ENST00000695898;ENST00000695899;ENST00000695900;ENST00000692225;ENST00000695895;ENST00000695894;ENST00000695892;ENST00000695893
chr7	rs6961754	C	T	0.1422	7:128248271:128249541:clu_90450_NA	128248271	128249541	-	5_prime_UTR_variant	MODIFIER	63973	1.42272	0.039878	4.08e-93	1.35e-89	ENST00000720477;ENST00000720480;ENST00000720478;ENST00000720479;ENST00000605862;ENST00000720482;ENST00000720483;ENST00000720487;ENST00000720488;ENST00000720489;ENST00000720481;ENST00000720484;ENST00000720485;ENST00000720486;ENST00000720491;ENST00000720492;ENST00000720502;ENST00000479267
chr10	rs3818780	G	C	0.1713	10:99439670:99446523:clu_17680_NA	99439670	99446523	AVPI1	splice_acceptor_variant&intron_variant	HIGH	2	1.40739	0.0404244	7.07e-93	2.32e-89	ENST00000370626
chr19	rs2291004	A	C	0.2069	19:37997949:37999167:clu_45471_NA	37997949	37999167	ZNF793	splice_region_variant&intron_variant	LOW	2	1.25991	0.0431499	2.56e-91	8.29e-88	ENST00000589025;ENST00000752798;ENST00000585890;ENST00000716297;ENST00000587060;ENST00000627814;ENST00000587143;ENST00000586138;ENST00000588578;ENST00000587986;ENST00000589319
chr5	rs13178142	T	C	0.1985	5:139554870:139622890:clu_41066_NA	139554870	139622890	CYSTM1	intron_variant	MODIFIER	41681	1.24132	0.0458634	3.02e-91	9.67e-88	ENST00000509589;ENST00000261811;ENST00000504227;ENST00000509789;ENST00000644078;ENST00000583981;ENST00000508713
chr12	rs2597963	T	C	0.4508	12:11199787:11324021:clu_57638_NA	11199787	11324021	TAS2R46;TAS2R43;TAS2R30;PRR4;TAS2R14	intron_variant	MODIFIER	58223	1.13136	0.0425109	4.98e-91	1.58e-87	ENST00000703543;ENST00000541977;ENST00000546265;ENST00000541175;ENST00000536668;ENST00000535024;ENST00000381852;ENST00000541376;ENST00000533467;ENST00000534866;ENST00000422992;ENST00000531678;ENST00000542637;ENST00000539585;ENST00000535136;ENST00000517286;ENST00000543969;ENST00000622602
chr17	rs9896044	G	C	0.3011	17:53076812:53076993:clu_69888_NA	53076812	53076993	STXBP4	upstream_gene_variant	MODIFIER	-28271	-1.47369	0.0580564	5.15e-91	1.61e-87	ENST00000376352;ENST00000405898;ENST00000434978;ENST00000398391
chr8	rs10888163	T	G	0.3844	8:19297442:19315041:clu_84165_NA	19297442	19315041	CSGALNACT1	splice_region_variant&intron_variant	LOW	17591	1.05379	0.0396384	3.56e-90	1.1e-86	ENST00000332246;ENST00000397998;ENST00000454498;ENST00000522854;ENST00000518542;ENST00000519222;ENST00000695896;ENST00000695897;ENST00000695898;ENST00000695899;ENST00000695900;ENST00000692225;ENST00000695895;ENST00000695894;ENST00000695892;ENST00000695893
chr22	rs2301415	G	A	0.2505	22:32340806:32352126:clu_22889_NA	32340806	32352126	-	splice_region_variant&intron_variant	LOW	862	-1.46829	0.0491051	1.2e-89	3.68e-86	ENST00000646701;ENST00000484682;ENST00000623735;ENST00000486651;ENST00000443669;ENST00000397492;ENST00000248975;ENST00000479649;ENST00000471374;ENST00000420430;ENST00000459049
chr6	rs115762318	G	A	0.282	6:31237302:31237743:clu_72546_NA	31237302	31237743	-	upstream_gene_variant	MODIFIER	-255	1.4079	0.044783	3.24e-89	9.83e-86	ENST00000466892;ENST00000470363;ENST00000487245;ENST00000383329;ENST00000376228;ENST00000376237
chr7	rs2293490	A	C	0.2667	7:73107999:73111935:clu_88889_NA	73107999	73111935	WBSCR22	upstream_gene_variant	MODIFIER	-997	1.15886	0.0400904	8.21e-89	2.46e-85	ENST00000265758
chr3	rs2292401	C	G	0.2155	3:140950753:140978965:clu_36813_NA	140950753	140978965	ACPL2	intron_variant	MODIFIER	2485	-1.66322	0.0669745	9.4e-89	2.79e-85	ENST00000286353;ENST00000502783;ENST00000393010;ENST00000514680;ENST00000505013;ENST00000511968;ENST00000505502;ENST00000513007;ENST00000513528;ENST00000514880;ENST00000636601;ENST00000637579;ENST00000637751;ENST00000663611;ENST00000481770
chr16	rs2076455	C	A	0.2215	16:1859447:1859755:clu_48121_NA	1859447	1859755	HAGH	upstream_gene_variant	MODIFIER	10158	1.31283	0.0444768	3.18e-88	9.35e-85	ENST00000564445;ENST00000566644;ENST00000397356;ENST00000455446;ENST00000397353;ENST00000567398;ENST00000566709
chr10	10:99434760	T	C	0.1616	10:99439672:99446523:clu_17680_NA	99439672	99446523	AVPI1	3_prime_UTR_variant	MODIFIER	-4913	-2.31914	0.0760199	6.57e-88	1.91e-84	ENST00000370626
chr14	rs7143006	T	A	0.2103	14:100835595:100840473:clu_21531_NA	100835595	100840473	WARS	5_prime_UTR_variant	MODIFIER	6104	1.48462	0.0586065	1.32e-87	3.8e-84	ENST00000358655;ENST00000392882;ENST00000344102;ENST00000355338;ENST00000553524;ENST00000554820;ENST00000555410;ENST00000554772;ENST00000553413;ENST00000553395;ENST00000553769;ENST00000555063;ENST00000553545;ENST00000553808;ENST00000554331;ENST00000554509;ENST00000554605;ENST00000555031;ENST00000553934;ENST00000553581;ENST00000557722;ENST00000555464;ENST00000557135;ENST00000556645;ENST00000555813…
chr1	rs11205539	A	G	0.1701	1:39492070:39494395:clu_8983_NA	39492070	39494395	NDUFS5	downstream_gene_variant	MODIFIER	-18274	1.49452	0.0610447	5.5e-87	1.55e-83	ENST00000372967;ENST00000372969
chr1	rs11205539	A	G	0.1701	1:39492074:39494395:clu_8983_NA	39492074	39494395	NDUFS5	downstream_gene_variant	MODIFIER	-18278	-1.6123	0.0610697	5.47e-87	1.55e-83	ENST00000372967;ENST00000372969
chr6	rs2207000	T	C	0.2774	6:135621696:135639657:clu_75407_NA	135621696	135639657	AHI1	3_prime_UTR_variant	MODIFIER	2136	1.16955	0.0473108	9.04e-87	2.53e-83	ENST00000746871;ENST00000444302;ENST00000527681;ENST00000265602;ENST00000457866;ENST00000475846;ENST00000487135;ENST00000367799;ENST00000367800;ENST00000498558;ENST00000679943;ENST00000681057;ENST00000681331;ENST00000681301;ENST00000681488;ENST00000679450;ENST00000533029;ENST00000681756;ENST00000681670;ENST00000679476;ENST00000679622;ENST00000680656;ENST00000680278;ENST00000680157;ENST00000680184…
chr16	rs2298847	A	T	0.1227	16:56701292:56701878:clu_50309_NA	56701292	56701878	MT1G	splice_acceptor_variant&intron_variant	HIGH	1	-1.88269	0.070669	1.15e-86	3.18e-83	ENST00000379811;ENST00000444837;ENST00000569500;ENST00000568675
chr19	rs60213885	A	G	0.29	19:37178536:37180303:clu_45393_NA	37178536	37180303	ZNF567	downstream_gene_variant	MODIFIER	33892	1.38626	0.055342	2.36e-86	6.47e-83	ENST00000590392;ENST00000682579;ENST00000536254;ENST00000360729
chr3	rs73077367	A	G	0.2651	3:41954391:41959949:clu_34033_NA	41954391	41959949	-	intron_variant	MODIFIER	-102433	-1.68845	0.0671649	2.47e-85	6.71e-82	ENST00000301831;ENST00000420927;ENST00000481226;ENST00000484323
chr13	rs76427620	G	A	0.05556	13:88340609:88344725:clu_80702_NA	88340609	88344725	-	3_prime_UTR_variant	MODIFIER	-6394	2.20011	0.0609685	2.51e-85	6.75e-82	ENST00000325089;ENST00000717718
chr15	rs10152371	G	A	0.3905	15:41102955:41105536:clu_52635_NA	41102955	41105536	ZFYVE19	upstream_gene_variant	MODIFIER	337	-1.21325	0.0486594	4.62e-85	1.23e-81	ENST00000570108;ENST00000564258;ENST00000355341;ENST00000336455;ENST00000299173;ENST00000566407;ENST00000561617;ENST00000569057;ENST00000561768;ENST00000560078;ENST00000570162
chr5	rs1366460	A	G	0.4544	5:26988489:27038570:clu_38765_NA	26988489	27038570	CDH9	intron_variant	MODIFIER	18316	-1.28156	0.0509526	1.6e-84	4.22e-81	ENST00000231021;ENST00000505045;ENST00000513289;ENST00000511822
chr3	rs35975336	A	G	0.1349	3:58409221:58410479:clu_35170_NA	58409221	58410479	PXK	intergenic_region	MODIFIER	42412	1.35368	0.0508246	8.62e-84	2.25e-80	ENST00000302779;ENST00000468776;ENST00000383716;ENST00000356151;ENST00000463280;ENST00000479241;ENST00000477308;ENST00000479134;ENST00000493474
chr22	rs17629631	G	A	0.1441	22:24002187:24032419:clu_22417_NA	24002187	24032419	-	5_prime_UTR_variant	MODIFIER	31681	1.39254	0.0448687	2.43e-83	6.3e-80	ENST00000452737;ENST00000451837;ENST00000735056;ENST00000735033;ENST00000735057;ENST00000735058;ENST00000735059;ENST00000735060;ENST00000735067;ENST00000735095;ENST00000444220;ENST00000735047;ENST00000735048;ENST00000735049;ENST00000735050;ENST00000735051;ENST00000735052;ENST00000735044;ENST00000735045;ENST00000735043;ENST00000735040;ENST00000735041;ENST00000735042;ENST00000735039;ENST00000422506…
chr16	rs2298847	A	T	0.1227	16:56701289:56701878:clu_50309_NA	56701289	56701878	MT1G	splice_acceptor_variant&intron_variant	HIGH	4	1.57836	0.0599036	2.5e-83	6.42e-80	ENST00000379811;ENST00000444837;ENST00000569500;ENST00000568675
chr10	rs1255392	A	T	0.237	10:43021108:43046005:clu_16232_NA	43021108	43046005	-	upstream_gene_variant	MODIFIER	-20	1.33282	0.0516806	2.53e-83	6.44e-80	ENST00000452075;ENST00000761183;ENST00000761184;ENST00000692594;ENST00000692559;ENST00000701864;ENST00000687308;ENST00000435805;ENST00000701936;ENST00000690442;ENST00000691366;ENST00000689409;ENST00000473592;ENST00000691808;ENST00000701451;ENST00000700777;ENST00000685241;ENST00000701692;ENST00000761178;ENST00000761182;ENST00000761185;ENST00000761186;ENST00000686311;ENST00000690905;ENST00000761180…
chr7	rs10242806	T	C	0.1406	7:128232071:128249541:clu_90450_NA	128232071	128249541	-	upstream_gene_variant	MODIFIER	114997	1.31773	0.044325	2.71e-83	6.84e-80	ENST00000720477;ENST00000720480;ENST00000720478;ENST00000720479;ENST00000605862;ENST00000720482;ENST00000720483;ENST00000720487;ENST00000720488;ENST00000720489;ENST00000720490;ENST00000720481;ENST00000720484;ENST00000720485;ENST00000720486;ENST00000720491;ENST00000720492;ENST00000720502;ENST00000479267
chr17	rs4925036	G	A	0.4768	17:19576588:19578809:clu_68046_NA	19576588	19578809	ALDH3A2	upstream_gene_variant	MODIFIER	-22930	-1.17122	0.047902	1.42e-82	3.55e-79	ENST00000581518;ENST00000176643;ENST00000339618;ENST00000395575;ENST00000472059;ENST00000673472;ENST00000573505;ENST00000672608;ENST00000476965;ENST00000574078;ENST00000673064;ENST00000673516;ENST00000672591;ENST00000571163;ENST00000573947;ENST00000575384;ENST00000573565;ENST00000574597;ENST00000579855;ENST00000673136;ENST00000672465;ENST00000631291;ENST00000672357;ENST00000672564;ENST00000582991…
chr2	rs62114506	C	G	0.2317	2:234272:247538:clu_4_NA	234272	247538	-	splice_region_variant&intron_variant	LOW	8520	-1.59212	0.0588158	2.8e-82	6.94e-79	ENST00000403712;ENST00000356150;ENST00000463865;ENST00000403657;ENST00000405430;ENST00000403658;ENST00000471948;ENST00000468321;ENST00000451005;ENST00000402632;ENST00000431160;ENST00000454318;ENST00000473104;ENST00000488044;ENST00000497051;ENST00000488979;ENST00000475027;ENST00000479739;ENST00000626873
chr2	rs112103317	C	A	0.07714	2:58449177:58456949:clu_1657_NA	58449177	58456949	-	upstream_gene_variant	MODIFIER	24350	1.87387	0.0500239	4.12e-82	1.01e-78	ENST00000696318;ENST00000696358;ENST00000696320;ENST00000696338;ENST00000417361;ENST00000427708;ENST00000696305;ENST00000449070;ENST00000446381;ENST00000470506;ENST00000696374;ENST00000696411;ENST00000696361;ENST00000696373;ENST00000696307;ENST00000696394;ENST00000696395;ENST00000696396;ENST00000696341;ENST00000696343;ENST00000696326;ENST00000696340;ENST00000696342;ENST00000696325;ENST00000696306…
chr11	rs11382548	C	CA	0.1854	11:61165447:61165733:clu_25816_NA	61165447	61165733	-	splice_acceptor_variant&intron_variant	HIGH	283	-2.05486	0.0817311	7.81e-82	1.9e-78	ENST00000398979;ENST00000334888;ENST00000515837;ENST00000690736;ENST00000544795;ENST00000688959;ENST00000684926
chr11	rs11382548	C	CA	0.1854	11:61165447:61165742:clu_25816_NA	61165447	61165742	-	splice_acceptor_variant&intron_variant	HIGH	283	1.65294	0.0649288	8.1e-82	1.96e-78	ENST00000398979;ENST00000334888;ENST00000515837;ENST00000690736;ENST00000544795;ENST00000688959;ENST00000684926
chr8	rs10888163	T	G	0.3844	8:19315327:19315937:clu_84165_NA	19315327	19315937	CSGALNACT1	splice_region_variant&intron_variant	LOW	-294	1.24674	0.050679	1.33e-81	3.19e-78	ENST00000332246;ENST00000397998;ENST00000454498;ENST00000522854;ENST00000518542;ENST00000519222;ENST00000695896;ENST00000695897;ENST00000695898;ENST00000695899;ENST00000695900;ENST00000692225;ENST00000695895;ENST00000695894;ENST00000695892;ENST00000695893
chr1	rs11485264	G	A	0.1753	1:75199215:75202226:clu_10221_NA	75199215	75202226	TYW3	upstream_gene_variant	MODIFIER	-1683	1.33007	0.0457692	1.12e-80	2.66e-77	ENST00000457880;ENST00000370867;ENST00000479111;ENST00000483990
chr11	rs11220099	C	T	0.2062	11:125359718:125365284:clu_28567_NA	125359718	125365284	AP000708.1;FEZ1	splice_region_variant&non_coding_transcript_exon_variant	LOW	5566	-1.49562	0.0616881	4.03e-80	9.5e-77	ENST00000278919;ENST00000392709;ENST00000366139;ENST00000524435;ENST00000527534;ENST00000532981;ENST00000648911;ENST00000527818
chr2	rs200243381	A	AAAG	0.2631	2:97873576:97875537:clu_2764_NA	97873576	97875537	ANKRD36	intron_variant	MODIFIER	-66561	1.18731	0.0457881	4.68e-80	1.09e-76	ENST00000420699;ENST00000652721;ENST00000461153
chr19	rs73025481	A	G	0.2742	19:37746884:37753444:clu_45414_NA	37746884	37753444	-	5_prime_UTR_premature_start_codon_gain_variant	LOW	90454	1.46038	0.0595366	1.18e-79	2.74e-76	ENST00000652687;ENST00000817639;ENST00000688387;ENST00000438770;ENST00000587477;ENST00000591116;ENST00000592100;ENST00000592712;ENST00000659822;ENST00000659928;ENST00000666743;ENST00000818223;ENST00000664190;ENST00000588904;ENST00000818230;ENST00000818225;ENST00000685471;ENST00000692449;ENST00000702853;ENST00000818221;ENST00000818222;ENST00000818226;ENST00000702889;ENST00000702899;ENST00000818224…
chr19	rs2860185	C	T	0.4712	19:6436475:6438458:clu_43211_NA	6436475	6438458	SLC25A23	3_prime_UTR_variant	MODIFIER	-254	-1.12124	0.0478251	1.6e-79	3.68e-76	ENST00000598704;ENST00000595810;ENST00000598908;ENST00000264088;ENST00000601322;ENST00000601760
chr4	rs788666	T	C	0.3333	4:119200292:119200544:clu_65416_NA	119200292	119200544	-	intron_variant	MODIFIER	18875	-1.30136	0.0551533	2.44e-79	5.57e-76	ENST00000729024;ENST00000729025;ENST00000602414;ENST00000602483;ENST00000602520;ENST00000602573;ENST00000652022;ENST00000654083;ENST00000665363;ENST00000685544;ENST00000685751;ENST00000688996;ENST00000689575;ENST00000689845;ENST00000693179;ENST00000602819;ENST00000693401;ENST00000729026;ENST00000729027;ENST00000729030;ENST00000729032;ENST00000729029;ENST00000729028;ENST00000729037;ENST00000729036…
chr12	rs208298	A	G	0.3187	12:121603240:121613191:clu_61215_NA	121603240	121613191	-	downstream_gene_variant	MODIFIER	-1003	1.03135	0.0388402	2.52e-79	5.7e-76	ENST00000537312;ENST00000328963;ENST00000539695;ENST00000545434;ENST00000261826;ENST00000535250;ENST00000539606;ENST00000541716;ENST00000541022;ENST00000541564;ENST00000538011;ENST00000535600;ENST00000733273;ENST00000733276;ENST00000733274;ENST00000733275
chr17	rs3910761	G	A	0.4062	17:20295897:20297334:clu_68076_NA	20295897	20297334	-	intron_variant	MODIFIER	-7800	-1.32615	0.0533959	3.43e-79	7.7e-76	ENST00000433419
chr2	rs1665261	G	T	0.4123	2:61372331:61389977:clu_1700_NA	61372331	61389977	C2orf74;KIAA1841	upstream_gene_variant	MODIFIER	11982	1.06004	0.0449586	7.26e-79	1.62e-75	ENST00000462959;ENST00000715767;ENST00000733743;ENST00000733741;ENST00000733744;ENST00000605902;ENST00000606876;ENST00000733742;ENST00000607743;ENST00000733745;ENST00000733746;ENST00000426997;ENST00000464909;ENST00000489686;ENST00000398622;ENST00000432605;ENST00000488469
chr17	rs4795558	A	G	0.4739	17:25621461:25630393:clu_68131_NA	25621461	25630393	WSB1	intron_variant	MODIFIER	2834	-1.02869	0.0450015	7.46e-79	1.65e-75	ENST00000578312;ENST00000467843;ENST00000581185;ENST00000487603;ENST00000579733;ENST00000262394;ENST00000348811;ENST00000427287;ENST00000581089;ENST00000581440;ENST00000583193;ENST00000583786;ENST00000584354;ENST00000582208;ENST00000583742;ENST00000584114;ENST00000583096
chr7	rs6977126	A	G	0.1419	7:128265909:128266349:clu_90451_NA	128265909	128266349	-	3_prime_UTR_variant	MODIFIER	61373	-1.59458	0.06665	2.87e-78	6.29e-75	ENST00000720477;ENST00000720480;ENST00000720478;ENST00000720479;ENST00000605862;ENST00000720481;ENST00000720492;ENST00000588755
chr16	rs9925714	C	T	0.4035	16:53671766:53672222:clu_50227_NA	53671766	53672222	RPGRIP1L	upstream_gene_variant	MODIFIER	-44538	1.16624	0.0514417	3.58e-78	7.79e-75	ENST00000647211;ENST00000262135;ENST00000681587;ENST00000565343;ENST00000680193;ENST00000621565;ENST00000563746;ENST00000564374;ENST00000568009
chr6	rs1192076	C	T	0.46	6:62407158:62410641:clu_73921_NA	62407158	62410641	KHDRBS2	intron_variant	MODIFIER	85484	-1.23791	0.0476489	3.72e-78	8.03e-75	ENST00000718012;ENST00000281156;ENST00000675091
chr4	rs788666	T	C	0.3333	4:119199947:119200544:clu_65416_NA	119199947	119200544	-	intron_variant	MODIFIER	19220	1.2836	0.0532027	8.49e-78	1.81e-74	ENST00000729024;ENST00000729025;ENST00000602414;ENST00000602483;ENST00000602520;ENST00000602573;ENST00000652022;ENST00000654083;ENST00000665363;ENST00000685544;ENST00000685751;ENST00000688996;ENST00000689575;ENST00000689845;ENST00000693179;ENST00000602819;ENST00000693401;ENST00000729026;ENST00000729027;ENST00000729030;ENST00000729032;ENST00000729029;ENST00000729028;ENST00000729037;ENST00000729036…
chr8	rs13267782	T	G	0.2551	8:87484708:87487049:clu_85634_NA	87484708	87487049	RMDN1;WWP1	upstream_gene_variant	MODIFIER	-2822	1.09391	0.0436241	8.48e-78	1.81e-74	ENST00000520798;ENST00000517710;ENST00000406452;ENST00000517404;ENST00000430676;ENST00000517821;ENST00000519247;ENST00000519639;ENST00000519789;ENST00000519966;ENST00000520719;ENST00000522942;ENST00000523911
chr2	rs62114506	C	G	0.2317	2:234272:242798:clu_4_NA	234272	242798	SH3YL1	splice_region_variant&intron_variant	LOW	8520	1.20558	0.0462968	1.5e-77	3.17e-74	ENST00000403712;ENST00000356150;ENST00000463865;ENST00000403657;ENST00000405430;ENST00000403658;ENST00000471948;ENST00000468321;ENST00000451005;ENST00000402632;ENST00000431160;ENST00000454318;ENST00000473104;ENST00000488044;ENST00000497051;ENST00000488979;ENST00000475027;ENST00000479739;ENST00000626873
chr4	rs3947037	T	C	0.4832	4:134061814:134063761:clu_65692_NA	134061814	134063761	-	upstream_gene_variant	MODIFIER	-34782	-1.12428	0.0490408	2.1e-77	4.4e-74	ENST00000667505;ENST00000656167;ENST00000671428;ENST00000505289;ENST00000670166;ENST00000664075;ENST00000662896;ENST00000670280;ENST00000664880;ENST00000660426;ENST00000732794;ENST00000659189;ENST00000665360;ENST00000691466;ENST00000509715;ENST00000732795;ENST00000732797;ENST00000732804;ENST00000732796;ENST00000732798;ENST00000732799;ENST00000732800;ENST00000732801;ENST00000732802;ENST00000732815…
chr19	rs1043413	G	C	0.4321	19:41939339:41939442:clu_45847_NA	41939339	41939442	ATP5SL	3_prime_UTR_variant	MODIFIER	-43	1.12849	0.048849	7.99e-77	1.65e-73	ENST00000438807;ENST00000221943;ENST00000589503;ENST00000592922;ENST00000594660;ENST00000301183;ENST00000589970;ENST00000417807;ENST00000590641;ENST00000594339;ENST00000597457;ENST00000595425;ENST00000589102;ENST00000595407
chr11	rs34068453	T	G	0.2075	11:130749606:130773150:clu_28759_NA	130749606	130773150	SNX19	intron_variant	MODIFIER	-34259	1.29472	0.0494276	7.99e-77	1.65e-73	ENST00000265909;ENST00000527116;ENST00000526579;ENST00000534726;ENST00000426933;ENST00000533318;ENST00000530330;ENST00000528555;ENST00000530356;ENST00000524460;ENST00000527451
chr1	rs12140084	A	C	0.2069	1:24710493:24727809:clu_8179_NA	24710493	24727809	-	upstream_gene_variant	MODIFIER	6035	1.37155	0.0578939	9.23e-77	1.89e-73	ENST00000337248;ENST00000374409;ENST00000003583;ENST00000468303;ENST00000497384;ENST00000435187;ENST00000483261;ENST00000498488;ENST00000483528;ENST00000475760
chr12	rs2597963	T	C	0.4508	12:11273779:11324021:clu_57638_NA	11273779	11324021	-	intron_variant	MODIFIER	-15769	-1.16213	0.0509202	2.34e-76	4.77e-73	ENST00000541977;ENST00000546265;ENST00000541175;ENST00000536668;ENST00000535024;ENST00000381852;ENST00000539585;ENST00000535136;ENST00000517286;ENST00000543969;ENST00000622602
chr3	rs11924263	T	C	0.1863	3:195711147:195717061:clu_38055_NA	195711147	195717061	-	intron_variant	MODIFIER	13503	1.39611	0.0553454	2.66e-76	5.38e-73	ENST00000435731;ENST00000774660;ENST00000774661;ENST00000427149;ENST00000774663;ENST00000774662;ENST00000774686;ENST00000774668;ENST00000774687;ENST00000774688;ENST00000774665;ENST00000774683;ENST00000774682;ENST00000774681;ENST00000774679;ENST00000774680;ENST00000774677;ENST00000774676;ENST00000774674;ENST00000774675;ENST00000774670;ENST00000774671;ENST00000774672;ENST00000774673;ENST00000774666…
chr1	rs1052067	A	G	0.242	1:156203519:156206140:clu_12420_NA	156203519	156206140	-	3_prime_UTR_variant	MODIFIER	2601	1.25798	0.0509142	1.42e-75	2.85e-72	ENST00000490491;ENST00000368276;ENST00000567140;ENST00000320139;ENST00000368279;ENST00000368273;ENST00000606952;ENST00000368277;ENST00000497069
chr2	rs1053329	A	C	0.2625	2:73471843:73474890:clu_2037_NA	73471843	73474890	CCT7	5_prime_UTR_variant	MODIFIER	-10361	-1.26755	0.054228	1.65e-75	3.29e-72	ENST00000539919;ENST00000540468;ENST00000398422;ENST00000258091;ENST00000409924;ENST00000473786;ENST00000488856
chr6	rs381782	T	C	0.3974	6:88040430:88046727:clu_74342_NA	88040430	88046727	SMIM8;RP1-102H19.8	5_prime_UTR_variant	MODIFIER	218	-1.28675	0.0535002	1.91e-75	3.78e-72	ENST00000608353;ENST00000392863;ENST00000229570;ENST00000448282;ENST00000608525;ENST00000369572;ENST00000608868
chr20	rs6045385	C	A	0.2469	20:18393479:18394992:clu_81852_NA	18393479	18394992	-	upstream_gene_variant	MODIFIER	-2218	1.7157	0.0735393	1.96e-75	3.85e-72	ENST00000377630;ENST00000470526;ENST00000262547;ENST00000357236;ENST00000358866;ENST00000329494;ENST00000460891;ENST00000480488;ENST00000608192;ENST00000609267;ENST00000699568;ENST00000699525;ENST00000699588;ENST00000699589;ENST00000699590;ENST00000699591;ENST00000699592;ENST00000699593;ENST00000699607;ENST00000699608
chr1	rs10800418	C	A	0.3336	1:169216298:169256541:clu_12934_NA	169216298	169256541	NME7	intron_variant	MODIFIER	-32914	0.979383	0.0422603	2.59e-75	5.06e-72	ENST00000688755;ENST00000367811;ENST00000472647;ENST00000525440;ENST00000483228;ENST00000528517;ENST00000480478;ENST00000524967;ENST00000469474
chr17	rs2954742	A	G	0.3518	17:15443875:15449099:clu_67715_NA	15443875	15449099	TVP23C-CDRT4;TVP23C	upstream_gene_variant	MODIFIER	7708	-1.13931	0.049768	2.75e-75	5.33e-72	ENST00000522212;ENST00000557349;ENST00000481756;ENST00000518506;ENST00000225576;ENST00000581273;ENST00000584811;ENST00000518321;ENST00000438826;ENST00000428082;ENST00000523573;ENST00000521179;ENST00000419890
chr1	rs11264361	G	T	0.2491	1:155289479:155290200:clu_12308_NA	155289479	155290200	FDPS	upstream_gene_variant	MODIFIER	65	1.17249	0.0412339	3.02e-75	5.82e-72	ENST00000468479;ENST00000356657;ENST00000611010;ENST00000368356;ENST00000447866;ENST00000467076;ENST00000490140;ENST00000489324;ENST00000492244;ENST00000492887;ENST00000612683;ENST00000446880;ENST00000443642;ENST00000746586;ENST00000746598;ENST00000450199;ENST00000543656;ENST00000746587;ENST00000746588;ENST00000746589;ENST00000746590;ENST00000746591;ENST00000746592;ENST00000746593;ENST00000746594…
chr12	12:9402137	C	A	0.3491	12:9410587:9413210:clu_57508_NA	9410587	9413210	-	upstream_gene_variant	MODIFIER	-8451	1.5539	0.0650588	5.68e-75	1.09e-71	ENST00000647751;ENST00000838855;ENST00000838860;ENST00000566278;ENST00000545343;ENST00000544183
chr10	rs57430900	C	G	0.1441	10:85899333:85901218:clu_17230_NA	85899333	85901218	GHITM	intergenic_region	MODIFIER	-8989	1.46011	0.0594717	6.67e-75	1.27e-71	ENST00000606511;ENST00000691609;ENST00000372134;ENST00000690587;ENST00000686583;ENST00000691751;ENST00000690067;ENST00000687085;ENST00000692871;ENST00000691155;ENST00000690920;ENST00000688802;ENST00000686247;ENST00000690283
chr7	rs78256546	G	A	0.1779	7:99954506:99955843:clu_89746_NA	99954506	99955843	PILRB	upstream_gene_variant	MODIFIER	-1537	-2.40592	0.0812024	7.39e-75	1.4e-71	ENST00000310771;ENST00000444874;ENST00000472646;ENST00000452089;ENST00000493091;ENST00000457519;ENST00000448382;ENST00000419749;ENST00000422808;ENST00000438028;ENST00000443526;ENST00000455145;ENST00000431140;ENST00000608825;ENST00000438231;ENST00000609309
chr19	rs11879607	T	C	0.4772	19:50315592:50315704:clu_46797_NA	50315592	50315704	FUZ	upstream_gene_variant	MODIFIER	-8249	-1.07928	0.0480176	7.55e-75	1.42e-71	ENST00000313777;ENST00000525130;ENST00000525370;ENST00000377092;ENST00000525800;ENST00000526435;ENST00000526575;ENST00000527111;ENST00000527585;ENST00000528043;ENST00000528094;ENST00000529302;ENST00000531017;ENST00000533418;ENST00000534008
chr8	rs4510829	A	G	0.2523	8:100899846:100905867:clu_85901_NA	100899846	100905867	COX6C	upstream_gene_variant	MODIFIER	-8637	-1.05873	0.0466631	9.22e-75	1.72e-71	ENST00000522934;ENST00000520517;ENST00000520468;ENST00000297564;ENST00000520271;ENST00000517682;ENST00000524245;ENST00000522940;ENST00000518171;ENST00000523016;ENST00000662759
chr22	rs78088908	T	C	0.1889	22:22658479:22661155:clu_22384_NA	22658479	22661155	-	upstream_gene_variant	MODIFIER	22196	1.38184	0.0642764	9.77e-75	1.81e-71	ENST00000652112;ENST00000413293
chr22	rs2285178	C	T	0.2839	22:38204170:38205956:clu_23128_NA	38204170	38205956	GCAT	downstream_gene_variant	MODIFIER	1818	1.272	0.0563722	1.76e-74	3.24e-71	ENST00000323205;ENST00000445195;ENST00000415371;ENST00000478203;ENST00000248924;ENST00000426858;ENST00000451984
chr2	rs62114506	C	G	0.2317	2:242871:243503:clu_4_NA	242871	243503	SH3YL1	splice_region_variant&intron_variant	LOW	-79	1.2331	0.0497801	2.69e-74	4.92e-71	ENST00000403712;ENST00000356150;ENST00000463865;ENST00000403657;ENST00000405430;ENST00000403658;ENST00000471948;ENST00000468321;ENST00000451005;ENST00000402632;ENST00000431160;ENST00000454318;ENST00000473104;ENST00000488044;ENST00000497051;ENST00000488979;ENST00000475027;ENST00000479739;ENST00000626873
chr11	rs10792356	G	C	0.2687	11:62383712:62383978:clu_25989_NA	62383712	62383978	B3GAT3	3_prime_UTR_variant	MODIFIER	57110	1.18405	0.0510349	3.04e-74	5.52e-71	ENST00000265471;ENST00000531383;ENST00000532585;ENST00000534026
chr4	rs10434449	T	G	0.3766	4:52714533:52729603:clu_64263_NA	52714533	52729603	DCUN1D4	splice_region_variant&intron_variant	LOW	36118	0.986541	0.0435955	3.67e-74	6.62e-71	ENST00000381441;ENST00000504113;ENST00000502930;ENST00000334635;ENST00000451288;ENST00000477560;ENST00000504661;ENST00000505403;ENST00000506673;ENST00000507741;ENST00000509068;ENST00000509376;ENST00000511675;ENST00000513800
chr17	rs12948345	T	C	0.1401	17:56415040:56429105:clu_70027_NA	56415040	56429105	SUPT4H1	upstream_gene_variant	MODIFIER	12615	1.42019	0.0564772	4.54e-74	8.14e-71	ENST00000579527;ENST00000583826;ENST00000578025;ENST00000579859;ENST00000580022;ENST00000580515;ENST00000578334;ENST00000580633;ENST00000582348;ENST00000667382;ENST00000790336;ENST00000583841;ENST00000790338;ENST00000585236;ENST00000656608;ENST00000790339;ENST00000790340;ENST00000790337;ENST00000581166;ENST00000225504;ENST00000577396;ENST00000581204;ENST00000581540;ENST00000580947;ENST00000579289…
chr19	rs2860185	C	T	0.4712	19:6442170:6444162:clu_43211_NA	6442170	6444162	SLC25A23	3_prime_UTR_variant	MODIFIER	-5949	1.01073	0.0420566	9.78e-74	1.74e-70	ENST00000598704;ENST00000595810;ENST00000598908;ENST00000264088;ENST00000601322;ENST00000601760;ENST00000301454;ENST00000593600;ENST00000600682;ENST00000597039;ENST00000334510
chr19	rs2871921	T	C	0.167	19:36235322:36235392:clu_45267_NA	36235322	36235392	AD000671.6;U2AF1L4	5_prime_UTR_variant	MODIFIER	-2903	1.24791	0.0466496	1.34e-73	2.37e-70	ENST00000589807;ENST00000378975;ENST00000591057;ENST00000590135;ENST00000585554;ENST00000412391;ENST00000585771;ENST00000587886;ENST00000587987;ENST00000589429;ENST00000588980;ENST00000292879;ENST00000588892;ENST00000586476;ENST00000591084;ENST00000591855;ENST00000592913;ENST00000594792;ENST00000600296;ENST00000601236
chr18	rs3809959	C	G	0.462	18:44338422:44338760:clu_56112_NA	44338422	44338760	ST8SIA5	upstream_gene_variant	MODIFIER	-715	-1.09501	0.049216	1.46e-73	2.57e-70	ENST00000591375;ENST00000590488;ENST00000701434;ENST00000602333;ENST00000656102;ENST00000662459;ENST00000663845;ENST00000661793;ENST00000669973
chr8	rs13267782	T	G	0.2551	8:87486587:87487049:clu_85634_NA	87486587	87487049	RMDN1;WWP1	upstream_gene_variant	MODIFIER	-4701	-1.33557	0.0527108	1.73e-73	3.03e-70	ENST00000520798;ENST00000517710;ENST00000406452;ENST00000517404;ENST00000430676;ENST00000517821;ENST00000519247;ENST00000519639;ENST00000519789;ENST00000519966;ENST00000520719;ENST00000522942;ENST00000523911
chr1	rs2185811	C	T	0.1067	1:205593019:205600760:clu_13949_NA	205593019	205600760	-	upstream_gene_variant	MODIFIER	3850	-2.06732	0.0682462	3.28e-73	5.7e-70	ENST00000616704;ENST00000357992;ENST00000289703;ENST00000468523;ENST00000411645
chr6	rs9404955	T	C	0.3262	6:29857381:29896234:clu_72358_NA	29857381	29896234	-	upstream_gene_variant	MODIFIER	56530	1.48632	0.0638515	3.39e-73	5.86e-70	ENST00000849679;ENST00000849682;ENST00000849693;ENST00000849697;ENST00000849713;ENST00000850118;ENST00000850119;ENST00000850120;ENST00000850121;ENST00000850122;ENST00000850117;ENST00000850123;ENST00000850125;ENST00000850124;ENST00000850126;ENST00000850127;ENST00000850128;ENST00000383620;ENST00000429813;ENST00000422507;ENST00000445732;ENST00000850526;ENST00000850441;ENST00000850440;ENST00000850442…
chr7	rs329571	G	C	0.3957	7:35218767:35223113:clu_88122_NA	35218767	35223113	-	intron_variant	MODIFIER	-122981	-1.24767	0.0553066	6.41e-73	1.1e-69	ENST00000702478;ENST00000784187;ENST00000458672;ENST00000687539;ENST00000688534;ENST00000689162;ENST00000689437;ENST00000690392;ENST00000691326;ENST00000692280;ENST00000693278;ENST00000702738;ENST00000784182;ENST00000784184;ENST00000784196;ENST00000784195;ENST00000784192;ENST00000784191;ENST00000784190;ENST00000784189;ENST00000690478;ENST00000784186;ENST00000784185;ENST00000784183;ENST00000784193…
chr16	rs2076455	C	A	0.2215	16:1859383:1859755:clu_48121_NA	1859383	1859755	HAGH	upstream_gene_variant	MODIFIER	10222	-1.5234	0.0579177	6.55e-73	1.12e-69	ENST00000564445;ENST00000566644;ENST00000397356;ENST00000455446;ENST00000397353;ENST00000567398;ENST00000566709
chr1	rs792323	T	C	0.1717	1:74699907:74701786:clu_10196_NA	74699907	74701786	FPGT-TNNI3K;TNNI3K	downstream_gene_variant	MODIFIER	7686	1.27977	0.0524062	1.05e-72	1.78e-69	ENST00000557284;ENST00000370899;ENST00000370895;ENST00000534632;ENST00000533006;ENST00000648585;ENST00000370893;ENST00000326637
chr5	rs3811924	T	C	0.4545	5:26988489:27028361:clu_38765_NA	26988489	27028361	CDH9	intron_variant	MODIFIER	24404	0.988236	0.0462676	1.52e-72	2.56e-69	ENST00000231021;ENST00000505045;ENST00000513289;ENST00000511822
chr6	rs213821	T	C	0.1659	6:62369055:62371187:clu_73918_NA	62369055	62371187	-	intron_variant	MODIFIER	-13668	-1.15239	0.0484837	1.57e-72	2.63e-69	ENST00000718012
chr1	rs273259	G	A	0.3785	1:79086256:79093591:clu_10295_NA	79086256	79093591	IFI44L	upstream_gene_variant	MODIFIER	7561	1.101	0.0491086	1.98e-72	3.28e-69	ENST00000452835;ENST00000476876;ENST00000476521;ENST00000370751;ENST00000459784;ENST00000462041;ENST00000679998;ENST00000680295;ENST00000679848;ENST00000486882;ENST00000680110;ENST00000681501;ENST00000681613
chr1	rs1052067	A	G	0.242	1:156203519:156206079:clu_12420_NA	156203519	156206079	PMF1-BGLAP;PMF1	3_prime_UTR_variant	MODIFIER	2601	-1.45233	0.0605147	1.98e-72	3.28e-69	ENST00000490491;ENST00000368276;ENST00000567140;ENST00000320139;ENST00000368279;ENST00000368273;ENST00000606952;ENST00000368277;ENST00000497069
chr7	rs73108685	T	C	0.08752	7:43688251:43695632:clu_88288_NA	43688251	43695632	COA1	intron_variant	MODIFIER	49219	1.55719	0.0440788	1.03e-71	1.7e-68	ENST00000648544;ENST00000415076;ENST00000446330;ENST00000223336;ENST00000310564;ENST00000395879;ENST00000415798;ENST00000418140;ENST00000420441;ENST00000431651;ENST00000438444;ENST00000446564;ENST00000451651;ENST00000459713;ENST00000448704;ENST00000470156;ENST00000457939
chr8	rs11398985	T	TA	0.218	8:86129731:86131465:clu_85613_NA	86129731	86131465	C8orf59	upstream_gene_variant	MODIFIER	1052	1.80584	0.0812278	1.63e-71	2.67e-68	ENST00000619594;ENST00000614462;ENST00000612977;ENST00000612809;ENST00000545322;ENST00000611854;ENST00000615697;ENST00000523281;ENST00000523245;ENST00000321777;ENST00000518786;ENST00000521286
chr5	rs4073475	G	C	0.3451	5:42566046:42688992:clu_39058_NA	42566046	42688992	-	intron_variant	MODIFIER	59502	1.21214	0.0543878	2.03e-71	3.31e-68	ENST00000230882;ENST00000615111;ENST00000620156;ENST00000513671;ENST00000505006;ENST00000618088;ENST00000612382;ENST00000612626;ENST00000537449;ENST00000511135;ENST00000357703;ENST00000622294
chr12	rs3741562	A	G	0.3296	12:50528485:50529515:clu_58734_NA	50528485	50529515	-	3_prime_UTR_variant	MODIFIER	1250	1.1444	0.0531124	2.34e-71	3.79e-68	ENST00000548468;ENST00000317551;ENST00000422340;ENST00000380189;ENST00000438450;ENST00000547138;ENST00000542320;ENST00000546676;ENST00000547787;ENST00000548942;ENST00000550547;ENST00000551697;ENST00000551757;ENST00000547800;ENST00000553122;ENST00000550919;ENST00000551005;ENST00000550079
chr6	rs9401384	T	C	0.2069	6:121625979:121631925:clu_75074_NA	121625979	121631925	TBC1D32	intron_variant	MODIFIER	-48867	1.11988	0.0493773	5.84e-71	9.41e-68	ENST00000275159;ENST00000398212;ENST00000464622;ENST00000422369
chr7	rs17530917	C	T	0.08659	7:43695752:43769028:clu_88288_NA	43695752	43769028	COA1	upstream_gene_variant	MODIFIER	-13260	1.5285	0.0441561	8.68e-71	1.39e-67	ENST00000415076;ENST00000446330;ENST00000223336;ENST00000310564;ENST00000415798;ENST00000418140;ENST00000420441;ENST00000431651;ENST00000438444;ENST00000446564;ENST00000451651;ENST00000448704;ENST00000470156;ENST00000457939;ENST00000478504
chr6	rs381782	T	C	0.3974	6:88032350:88040410:clu_74342_NA	88032350	88040410	-	5_prime_UTR_variant	MODIFIER	8298	-1.26144	0.0555845	1.99e-70	3.17e-67	ENST00000525899;ENST00000442973;ENST00000608353;ENST00000392863;ENST00000229570;ENST00000448282;ENST00000608525;ENST00000369572;ENST00000608868
chr1	rs1409152	T	C	0.4416	1:89420908:89427064:clu_10495_NA	89420908	89427064	-	intron_variant	MODIFIER	-2506	0.897383	0.0347447	2.44e-70	3.86e-67	ENST00000824675;ENST00000446900;ENST00000370491;ENST00000260508;ENST00000370486
chr17	rs2954742	A	G	0.3518	17:15343599:15449099:clu_67715_NA	15343599	15449099	-	upstream_gene_variant	MODIFIER	107984	1.07047	0.0435753	3.62e-70	5.7e-67	ENST00000619038;ENST00000519354;ENST00000520956;ENST00000522212;ENST00000557349;ENST00000481756;ENST00000518506;ENST00000524205;ENST00000424673;ENST00000225576;ENST00000581273;ENST00000584811;ENST00000518321;ENST00000438826;ENST00000428082;ENST00000523573;ENST00000521179;ENST00000583206;ENST00000419890;ENST00000452091;ENST00000584643
chr10	rs9340156	T	C	0.2069	10:38654939:38658881:clu_16192_NA	38654939	38658881	-	intron_variant	MODIFIER	-47289	1.30621	0.0553266	5.89e-70	9.23e-67	ENST00000494540;ENST00000812332;ENST00000812333;ENST00000471365
chr2	rs6724844	A	G	0.1889	2:132229755:132249449:clu_3682_NA	132229755	132249449	MZT2A;TUBA3D	upstream_gene_variant	MODIFIER	12696	1.21885	0.0484607	7.19e-70	1.12e-66	ENST00000427024;ENST00000445782;ENST00000410036;ENST00000309451;ENST00000488586;ENST00000491265;ENST00000321253;ENST00000409047;ENST00000579560
chr16	rs7203525	T	C	0.4026	16:53672323:53674945:clu_50227_NA	53672323	53674945	-	upstream_gene_variant	MODIFIER	31	1.06416	0.0485198	1.03e-69	1.6e-66	ENST00000647211;ENST00000262135;ENST00000681587;ENST00000565343;ENST00000680193;ENST00000621565;ENST00000563746;ENST00000564374
chr5	rs3811924	T	C	0.4545	5:27028477:27038570:clu_38765_NA	27028477	27038570	CDH9	intron_variant	MODIFIER	-15584	1.0566	0.04938	1.69e-69	2.6e-66	ENST00000231021;ENST00000505045;ENST00000513289;ENST00000511822
chr19	rs78981868	T	C	0.1486	19:21688576:21710192:clu_44747_NA	21688576	21710192	ZNF429	upstream_gene_variant	MODIFIER	45455	1.34044	0.0463192	2.05e-69	3.14e-66	ENST00000594022;ENST00000358491;ENST00000596237;ENST00000597078;ENST00000596126;ENST00000598747;ENST00000597556;ENST00000600827
chr1	rs71638823	T	C	0.1273	1:22379361:22404922:clu_8071_NA	22379361	22404922	CDC42	intron_variant	MODIFIER	-5330	1.49947	0.0458765	8.42e-69	1.28e-65	ENST00000695855;ENST00000695856;ENST00000649486;ENST00000344548;ENST00000400259;ENST00000315554;ENST00000411827;ENST00000695857;ENST00000695858;ENST00000695859;ENST00000498236;ENST00000667384;ENST00000656825;ENST00000651171;ENST00000652582;ENST00000695860;ENST00000662562;ENST00000695796;ENST00000695797;ENST00000695798;ENST00000695799;ENST00000695800;ENST00000695801;ENST00000695802;ENST00000695861…
chr16	rs12919215	G	T	0.1581	16:89620971:89623295:clu_51683_NA	89620971	89623295	SPG7	upstream_gene_variant	MODIFIER	1552	-1.68931	0.0724661	1.82e-68	2.76e-65	ENST00000642334;ENST00000268704;ENST00000643105;ENST00000646445;ENST00000643954;ENST00000646399;ENST00000644671;ENST00000647227;ENST00000566682;ENST00000565891;ENST00000561702;ENST00000561911;ENST00000569820;ENST00000642226;ENST00000642814;ENST00000642984;ENST00000569720;ENST00000646930;ENST00000644901;ENST00000646303;ENST00000643649;ENST00000644498;ENST00000645897;ENST00000644225;ENST00000643668…
chr3	rs11929507	T	C	0.338	3:108321754:108321866:clu_35817_NA	108321754	108321866	DZIP3	upstream_gene_variant	MODIFIER	-29500	0.760761	0.030915	2.86e-68	4.31e-65	ENST00000495008;ENST00000361582;ENST00000486815;ENST00000479138;ENST00000497905;ENST00000463306
chr2	rs2136600	T	C	0.3825	2:201741760:201746144:clu_5109_NA	201741760	201746144	-	upstream_gene_variant	MODIFIER	584	-1.14682	0.0509308	3.75e-68	5.63e-65	ENST00000286175;ENST00000392283;ENST00000463866;ENST00000465823;ENST00000409449;ENST00000415562;ENST00000409264;ENST00000409361;ENST00000443398;ENST00000457063;ENST00000497263;ENST00000706557;ENST00000706558;ENST00000706559;ENST00000706560;ENST00000706561;ENST00000706562;ENST00000706563;ENST00000706564
chr2	rs200451519	T	C	0.4466	2:39745851:39870612:clu_1229_NA	39745851	39870612	-	intron_variant	MODIFIER	133656	1.12177	0.0516644	6.07e-68	9.06e-65	ENST00000422128;ENST00000415640;ENST00000659562;ENST00000425775;ENST00000426083;ENST00000446698;ENST00000451547;ENST00000658048;ENST00000667600;ENST00000670934;ENST00000438649;ENST00000449569;ENST00000658057;ENST00000658319;ENST00000662313;ENST00000668952;ENST00000671403;ENST00000827213;ENST00000827214;ENST00000827216;ENST00000827215;ENST00000827217
chr19	rs11670914	A	G	0.289	19:37178536:37180299:clu_45393_NA	37178536	37180299	-	downstream_gene_variant	MODIFIER	36996	-1.30874	0.0620716	7.81e-68	1.16e-64	ENST00000590392;ENST00000682579;ENST00000536254
chr22	rs2301415	G	A	0.2505	22:32341664:32352126:clu_22889_NA	32341664	32352126	-	splice_region_variant&intron_variant	LOW	4	1.06347	0.0400308	9.88e-68	1.46e-64	ENST00000646701;ENST00000443669;ENST00000397492;ENST00000248975;ENST00000479649;ENST00000471374;ENST00000420430;ENST00000459049
chr10	rs7895647	C	G	0.4076	10:64136695:64148155:clu_16652_NA	64136695	64148155	ZNF365	intron_variant	MODIFIER	-11108	-1.05394	0.046222	1.01e-67	1.48e-64	ENST00000395255;ENST00000466727;ENST00000395254;ENST00000647733
chr16	rs8060742	T	G	0.2267	16:1362559:1364021:clu_48001_NA	1362559	1364021	-	upstream_gene_variant	MODIFIER	-1393	1.10854	0.0415622	1.69e-67	2.47e-64	ENST00000397514;ENST00000473256;ENST00000566775;ENST00000568209;ENST00000711302;ENST00000711303;ENST00000566587;ENST00000711304;ENST00000711310;ENST00000562482;ENST00000711295;ENST00000711296;ENST00000567383;ENST00000567074;ENST00000711312;ENST00000679137;ENST00000711308;ENST00000711305;ENST00000711307;ENST00000711294;ENST00000711297;ENST00000711311;ENST00000406620;ENST00000679082;ENST00000566159…
chr15	rs474596	T	C	0.3553	15:102194933:102197125:clu_55160_NA	102194933	102197125	TARSL2	upstream_gene_variant	MODIFIER	-1590	-1.09213	0.0496661	2.78e-67	4.04e-64	ENST00000685830;ENST00000335968;ENST00000558533;ENST00000539112;ENST00000559492;ENST00000615656
chr14	rs17182600	A	C	0.1243	14:74254208:74255730:clu_20680_NA	74254208	74255730	ELMSAN1	downstream_gene_variant	MODIFIER	14949	1.49773	0.0686695	2.82e-67	4.08e-64	ENST00000486739;ENST00000702221;ENST00000668116;ENST00000556194;ENST00000553470
chr5	rs7734433	G	A	0.428	5:1602850:1632960:clu_38398_NA	1602850	1632960	-	upstream_gene_variant	MODIFIER	-8795	1.07521	0.0518585	4.16e-67	5.99e-64	ENST00000721041;ENST00000721043;ENST00000343123;ENST00000721040;ENST00000721052;ENST00000721045;ENST00000721046;ENST00000721047;ENST00000721048;ENST00000721049;ENST00000721050;ENST00000721051;ENST00000721044;ENST00000721405;ENST00000721404;ENST00000721403;ENST00000721402;ENST00000507290;ENST00000721053;ENST00000690945;ENST00000721038;ENST00000701631;ENST00000721042;ENST00000691115;ENST00000507505…
chr10	rs1118394	G	C	0.4431	10:56657260:56926336:clu_16546_NA	56657260	56926336	PCDH15	intron_variant	MODIFIER	51101	1.22831	0.0589793	7.15e-67	1.02e-63	ENST00000613346;ENST00000458638
chr1	rs2275477	T	C	0.2435	1:36884655:36887751:clu_8862_NA	36884655	36887751	OSCP1	upstream_gene_variant	MODIFIER	1461	1.15548	0.0489118	1.23e-66	1.75e-63	ENST00000747493;ENST00000747486;ENST00000747497;ENST00000468441;ENST00000495222;ENST00000235532;ENST00000356637;ENST00000471369;ENST00000433045;ENST00000445843;ENST00000475160;ENST00000525869
chr7	rs2968555	G	A	0.1902	7:140400759:140402666:clu_90818_NA	140400759	140402666	NDUFB2	intron_variant	MODIFIER	-21499	1.1018	0.05385	1.73e-66	2.45e-63	ENST00000482954;ENST00000476279;ENST00000461457;ENST00000465506;ENST00000247866;ENST00000464564;ENST00000476181;ENST00000464566;ENST00000460088;ENST00000472695;ENST00000476470;ENST00000471136;ENST00000462847;ENST00000475276;ENST00000479181
chr2	rs17636359	C	T	0.1048	2:97817676:97823844:clu_2760_NA	97817676	97823844	ANKRD36	intergenic_region	MODIFIER	-157058	1.45985	0.0448095	2.59e-66	3.64e-63	ENST00000420699;ENST00000652721;ENST00000461153
chr1	rs385437	G	A	0.1327	1:86820542:86824470:clu_10447_NA	86820542	86824470	ODF2L	3_prime_UTR_variant	MODIFIER	1688	1.45724	0.064813	2.63e-66	3.68e-63	ENST00000359242;ENST00000460698;ENST00000294678;ENST00000317336;ENST00000370566;ENST00000462648;ENST00000463933;ENST00000496592;ENST00000534092;ENST00000472144;ENST00000476054;ENST00000473792;ENST00000488879;ENST00000524695;ENST00000531412;ENST00000696297;ENST00000696298;ENST00000696299;ENST00000696300;ENST00000696301;ENST00000696302;ENST00000696303;ENST00000696304;ENST00000696309;ENST00000696310
chr19	rs2860185	C	T	0.4712	19:6432215:6436192:clu_43210_NA	6432215	6436192	SLC25A41;SLC25A23	3_prime_UTR_variant	MODIFIER	4006	1.05088	0.0462127	3.7e-66	5.15e-63	ENST00000321510;ENST00000597558;ENST00000458275;ENST00000598704;ENST00000595810;ENST00000598908;ENST00000264088
chr2	rs1053329	A	C	0.2625	2:73461512:73466771:clu_2037_NA	73461512	73466771	CCT7	5_prime_UTR_variant	MODIFIER	-30	1.15776	0.0563775	4.19e-66	5.8e-63	ENST00000471927;ENST00000469844;ENST00000473197;ENST00000492253;ENST00000539919;ENST00000540468;ENST00000461290;ENST00000464397;ENST00000399032;ENST00000398422;ENST00000258091;ENST00000480489;ENST00000409924;ENST00000473786;ENST00000482064
chr20	rs62200158	T	C	0.171	20:61545758:61557784:clu_83368_NA	61545758	61557784	DIDO1	upstream_gene_variant	MODIFIER	12147	-1.31562	0.0629258	5.62e-66	7.74e-63	ENST00000266070;ENST00000395343;ENST00000395340;ENST00000370371;ENST00000370368;ENST00000354665;ENST00000370366
chr1	rs12744791	T	C	0.1341	1:233091465:233092093:clu_14790_NA	233091465	233092093	-	upstream_gene_variant	MODIFIER	-1738	-1.46443	0.0668069	7.08e-66	9.7e-63	ENST00000494689;ENST00000366628;ENST00000490807;ENST00000496662;ENST00000366627;ENST00000479125;ENST00000487953
chr8	rs59148819	A	G	0.1203	8:28019595:28047166:clu_84586_NA	28019595	28047166	ELP3	splice_region_variant&non_coding_transcript_exon_variant	LOW	21116	-1.85119	0.0750119	1.22e-65	1.66e-62	ENST00000380353;ENST00000519261;ENST00000517975;ENST00000256398;ENST00000518112;ENST00000523687;ENST00000524103;ENST00000537665;ENST00000521015;ENST00000523357;ENST00000842508
chr19	rs2860185	C	T	0.4712	19:6438545:6444162:clu_43211_NA	6438545	6444162	SLC25A23	3_prime_UTR_variant	MODIFIER	-2324	-0.997294	0.0489924	1.05e-64	1.43e-61	ENST00000598704;ENST00000595810;ENST00000598908;ENST00000264088;ENST00000601322;ENST00000601760;ENST00000301454;ENST00000593600;ENST00000600682;ENST00000597039;ENST00000334510
chr6	rs2038840	A	G	0.4221	6:34725328:34730372:clu_73051_NA	34725328	34730372	SNRPC	downstream_gene_variant	MODIFIER	20822	-0.96374	0.0461205	1.87e-64	2.53e-61	ENST00000244520;ENST00000374018;ENST00000374017;ENST00000474635
chr18	rs1344011	T	C	0.1892	18:52604189:52608228:clu_56271_NA	52604189	52608228	-	splice_region_variant&non_coding_transcript_exon_variant	LOW	998	1.22921	0.0495487	2.09e-64	2.81e-61	ENST00000591504;ENST00000432185;ENST00000337363;ENST00000592294;ENST00000587148
chr19	rs10853897	T	C	0.308	19:57999351:58002839:clu_47538_NA	57999351	58002839	-	upstream_gene_variant	MODIFIER	10006	1.14261	0.0546973	2.6e-64	3.48e-61	ENST00000426954;ENST00000523882;ENST00000520540;ENST00000519310;ENST00000442920;ENST00000523312;ENST00000523439;ENST00000424930;ENST00000347466;ENST00000523138;ENST00000415379;ENST00000221735;ENST00000521754;ENST00000518999;ENST00000521137;ENST00000522346;ENST00000601674;ENST00000599674
chr7	rs2288557	A	G	0.06425	7:128116929:128119212:clu_90447_NA	128116929	128119212	METTL2B	splice_region_variant&non_coding_transcript_exon_variant	LOW	297	1.88369	0.0528594	3.38e-64	4.5e-61	ENST00000462662;ENST00000785066;ENST00000785068;ENST00000785067;ENST00000482555;ENST00000262432;ENST00000497665;ENST00000480046
chr3	rs6785523	C	T	0.4183	3:158306713:158310223:clu_37154_NA	158306713	158310223	-	intergenic_region	MODIFIER	30516	1.13276	0.0546543	3.62e-64	4.8e-61	ENST00000491767;ENST00000618075;ENST00000466246;ENST00000355893;ENST00000359117;ENST00000469452;ENST00000471745;ENST00000477042;ENST00000478894;ENST00000482628;ENST00000484955;ENST00000497004;ENST00000498592;ENST00000487838;ENST00000495452;ENST00000619577;ENST00000650753;ENST00000650750;ENST00000651874;ENST00000651984;ENST00000652045
chr16	rs11716	G	A	0.2932	16:10862958:10864129:clu_48678_NA	10862958	10864129	NUBP1;TVP23A	splice_region_variant&intron_variant	LOW	5	-1.23205	0.059535	4.78e-64	6.31e-61	ENST00000283027;ENST00000433392;ENST00000571175;ENST00000574691;ENST00000573663;ENST00000572980;ENST00000649981;ENST00000456096;ENST00000573857;ENST00000575135;ENST00000299866;ENST00000572428;ENST00000573360;ENST00000572102;ENST00000619408
chr18	rs8090046	A	G	0.2574	18:61616634:61621642:clu_56457_NA	61616634	61621642	HMSD	intron_variant	MODIFIER	5451	1.15844	0.0530379	5.09e-64	6.69e-61	ENST00000408945;ENST00000481726
chr20	rs6045385	C	A	0.2469	20:18393497:18394992:clu_81852_NA	18393497	18394992	DZANK1	upstream_gene_variant	MODIFIER	-2236	-1.88781	0.0845586	6.26e-64	8.19e-61	ENST00000377630;ENST00000470526;ENST00000262547;ENST00000357236;ENST00000358866;ENST00000329494;ENST00000460891;ENST00000480488;ENST00000608192;ENST00000609267;ENST00000699568;ENST00000699525;ENST00000699588;ENST00000699589;ENST00000699590;ENST00000699591;ENST00000699592;ENST00000699593;ENST00000699607;ENST00000699608
chr2	rs59371153	C	T	0.2289	2:97875609:97877283:clu_2764_NA	97875609	97877283	ANKRD36	intron_variant	MODIFIER	-64812	1.27472	0.0627124	6.43e-64	8.36e-61	ENST00000420699;ENST00000652721;ENST00000461153
chr2	rs2136600	T	C	0.3825	2:201741760:201742220:clu_5109_NA	201741760	201742220	PPIL3	upstream_gene_variant	MODIFIER	584	1.05493	0.0504136	6.45e-64	8.36e-61	ENST00000286175;ENST00000392283;ENST00000463866;ENST00000465823;ENST00000409449;ENST00000415562;ENST00000409264;ENST00000409361;ENST00000443398;ENST00000497263;ENST00000706557;ENST00000706558;ENST00000706559;ENST00000706560;ENST00000706561;ENST00000706562;ENST00000706563;ENST00000706564
chr1	rs10800418	C	A	0.3336	1:169206925:169216226:clu_12934_NA	169206925	169216226	NME7	intron_variant	MODIFIER	-23541	0.974703	0.0481431	6.54e-64	8.44e-61	ENST00000688755;ENST00000367811;ENST00000472647;ENST00000525440;ENST00000483228;ENST00000528517;ENST00000480478
chr16	rs3867	A	G	0.3273	16:2692490:2711318:clu_48315_NA	2692490	2711318	-	upstream_gene_variant	MODIFIER	18825	0.976005	0.044349	1.99e-63	2.56e-60	ENST00000564340;ENST00000717621;ENST00000562807;ENST00000619862;ENST00000655820;ENST00000654702;ENST00000654949;ENST00000653956;ENST00000569465;ENST00000568395;ENST00000656684;ENST00000657811;ENST00000658381;ENST00000659184;ENST00000666404;ENST00000657531;ENST00000658483;ENST00000661849;ENST00000663379;ENST00000661984;ENST00000662175;ENST00000665388;ENST00000670385;ENST00000663519;ENST00000665678…
chr16	rs12919215	G	T	0.1581	16:89622493:89623295:clu_51683_NA	89622493	89623295	SPG7	upstream_gene_variant	MODIFIER	30	1.47201	0.070364	2.37e-63	3.03e-60	ENST00000642334;ENST00000268704;ENST00000643105;ENST00000646445;ENST00000643954;ENST00000646399;ENST00000644671;ENST00000647227;ENST00000565891;ENST00000561702;ENST00000561911;ENST00000569820;ENST00000642226;ENST00000642814;ENST00000642984;ENST00000569720;ENST00000646930;ENST00000644901;ENST00000646303;ENST00000643649;ENST00000644498;ENST00000645897;ENST00000644225;ENST00000643668;ENST00000644781…
chr5	rs78989434	G	T	0.2405	5:87578683:87581561:clu_39992_NA	87578683	87581561	-	downstream_gene_variant	MODIFIER	9488	1.61807	0.0788246	2.67e-63	3.4e-60	ENST00000504922;ENST00000504636;ENST00000504769;ENST00000501715;ENST00000656152;ENST00000653918;ENST00000658478;ENST00000657972;ENST00000653898;ENST00000507736;ENST00000513694;ENST00000510087;ENST00000506584;ENST00000512724;ENST00000657491;ENST00000653183;ENST00000657617;ENST00000658611;ENST00000787432;ENST00000654762;ENST00000787431;ENST00000658094;ENST00000660783;ENST00000661351;ENST00000787452…
chr7	rs73108685	T	C	0.08752	7:43695752:43696815:clu_88288_NA	43695752	43696815	COA1	intron_variant	MODIFIER	41718	1.36003	0.0459997	2.78e-63	3.52e-60	ENST00000415076;ENST00000446330;ENST00000223336;ENST00000310564;ENST00000415798;ENST00000418140;ENST00000420441;ENST00000431651;ENST00000438444;ENST00000446564;ENST00000451651;ENST00000448704;ENST00000470156;ENST00000457939
chr11	rs558814	G	A	0.3948	11:124674744:124675216:clu_28520_NA	124674744	124675216	-	splice_acceptor_variant&intron_variant	HIGH	469	-1.21497	0.057889	3.93e-63	4.96e-60	ENST00000653593;ENST00000656769;ENST00000499143;ENST00000529392;ENST00000653170;ENST00000655101;ENST00000664095;ENST00000667918;ENST00000665706;ENST00000661455;ENST00000657666;ENST00000666874;ENST00000658998;ENST00000835178;ENST00000666933;ENST00000657884;ENST00000662980
chr16	rs11640053	A	G	0.3487	16:48644429:48644566:clu_50114_NA	48644429	48644566	N4BP1	upstream_gene_variant	MODIFIER	3726	-1.13854	0.0567412	4.3e-63	5.4e-60	ENST00000564124;ENST00000568150;ENST00000730191;ENST00000690237;ENST00000730556
chr2	rs3203856	T	C	0.2523	2:99225189:99226106:clu_2867_NA	99225189	99226106	UNC50	5_prime_UTR_premature_start_codon_gain_variant	LOW	831	1.23921	0.059751	5.45e-63	6.82e-60	ENST00000409975;ENST00000357765;ENST00000409347
chr17	rs9904865	C	T	0.3266	17:44851275:44895884:clu_69520_NA	44851275	44895884	WNT3	upstream_gene_variant	MODIFIER	56987	-1.42321	0.0715884	5.51e-63	6.86e-60	ENST00000225512;ENST00000706495;ENST00000573788
chr15	rs2414865	T	C	0.4775	15:65235778:65239624:clu_53678_NA	65235778	65239624	ANKDD1A	upstream_gene_variant	MODIFIER	1096	0.97248	0.0487849	6.33e-63	7.85e-60	ENST00000319580;ENST00000620154;ENST00000395723;ENST00000611260;ENST00000794545;ENST00000618824
chr18	rs12960467	G	C	0.1679	18:52385372:52544798:clu_56265_NA	52385372	52544798	-	upstream_gene_variant	MODIFIER	107578	-1.53657	0.0741271	7.75e-63	9.57e-60	ENST00000586570;ENST00000262094;ENST00000586594;ENST00000590033;ENST00000795323
chr1	rs12031830	A	G	0.3664	1:169293707:169336946:clu_12935_NA	169293707	169336946	NME7	upstream_gene_variant	MODIFIER	-13066	1.08418	0.0496101	1.37e-62	1.68e-59	ENST00000367811;ENST00000472647;ENST00000525440;ENST00000528517;ENST00000480478;ENST00000524967;ENST00000485609;ENST00000491225;ENST00000527460
chr3	rs9877579	C	T	0.346	3:188059507:188123900:clu_37846_NA	188059507	188123900	-	upstream_gene_variant	MODIFIER	-792	1.03857	0.0513092	1.5e-62	1.84e-59	ENST00000416784;ENST00000430340;ENST00000414139;ENST00000454789;ENST00000457242;ENST00000426274;ENST00000448637;ENST00000420410;ENST00000443217;ENST00000618621;ENST00000710845;ENST00000494233;ENST00000617246
chr2	rs1139829	T	C	0.2505	2:99225189:99226219:clu_2867_NA	99225189	99226219	UNC50	5_prime_UTR_premature_start_codon_gain_variant	LOW	-22	-1.33594	0.0663815	1.59e-62	1.94e-59	ENST00000409975;ENST00000357765;ENST00000409347
chr14	rs17181622	G	A	0.1475	14:42202835:42236057:clu_19802_NA	42202835	42236057	-	intron_variant	MODIFIER	-9267	1.28918	0.0522567	1.76e-62	2.14e-59	ENST00000298119;ENST00000555279;ENST00000554120;ENST00000554171;ENST00000553366
chr8	rs2294138	T	C	0.3197	8:11704677:11705576:clu_84003_NA	11704677	11705576	CTSB	upstream_gene_variant	MODIFIER	461	1.16903	0.0579072	3.04e-62	3.67e-59	ENST00000345125;ENST00000353047;ENST00000532409;ENST00000526195;ENST00000526645;ENST00000532392;ENST00000505496;ENST00000532656;ENST00000677819;ENST00000524500;ENST00000525076;ENST00000677415;ENST00000420692;ENST00000453527;ENST00000528965;ENST00000527215;ENST00000676755;ENST00000677283;ENST00000534149;ENST00000676843;ENST00000677671;ENST00000677865;ENST00000676952;ENST00000676825;ENST00000677650…
chr21	rs2839603	C	T	0.0653	21:44317157:44326950:clu_62613_NA	44317157	44326950	-	downstream_gene_variant	MODIFIER	7348	1.66598	0.04508	3.33e-62	4.01e-59	ENST00000460259;ENST00000340344;ENST00000354250;ENST00000460740
chr5	rs116380321	T	A	0.3616	5:130498369:130500788:clu_40726_NA	130498369	130500788	HINT1	intergenic_region	MODIFIER	-43531	1.1863	0.0557918	3.38e-62	4.05e-59	ENST00000675100;ENST00000675372;ENST00000304043;ENST00000675135;ENST00000511475;ENST00000508495;ENST00000676117;ENST00000508488;ENST00000520028;ENST00000513345;ENST00000675491;ENST00000506908;ENST00000513012;ENST00000506207;ENST00000504202
chr7	rs10241185	T	G	0.1447	7:128263835:128265851:clu_90451_NA	128263835	128265851	-	intron_variant	MODIFIER	-22934	-1.38805	0.0683832	4.17e-62	4.97e-59	ENST00000720477;ENST00000720480;ENST00000720478;ENST00000720479;ENST00000605862;ENST00000720481;ENST00000720492;ENST00000588755
chr14	rs2402408	A	G	0.4609	14:94563311:94567085:clu_21354_NA	94563311	94567085	-	intron_variant	MODIFIER	746	-1.15668	0.0548568	4.71e-62	5.6e-59	ENST00000553350;ENST00000555523;ENST00000557600;ENST00000393115;ENST00000554166;ENST00000556381;ENST00000553664;ENST00000555341;ENST00000557218;ENST00000554544;ENST00000557066;ENST00000554562
chr22	rs1007476	T	G	0.4536	22:27053618:27056663:clu_22602_NA	27053618	27056663	-	upstream_gene_variant	MODIFIER	3030	0.70123	0.0359101	5.34e-62	6.32e-59	ENST00000717180;ENST00000717213;ENST00000717214;ENST00000418918;ENST00000413665;ENST00000421867;ENST00000419237;ENST00000449717;ENST00000453023;ENST00000458302;ENST00000616213;ENST00000613780;ENST00000616469;ENST00000620145;ENST00000668051;ENST00000422403;ENST00000425476;ENST00000436238;ENST00000451141;ENST00000452429;ENST00000455640;ENST00000669142;ENST00000643270;ENST00000717208;ENST00000660931…
chr8	rs17314930	A	G	0.2034	8:124153141:124154502:clu_86287_NA	124153141	124154502	TBC1D31	upstream_gene_variant	MODIFIER	-20976	-1.35611	0.0697876	5.64e-62	6.64e-59	ENST00000287380;ENST00000327098;ENST00000522420;ENST00000521676;ENST00000524307;ENST00000518805;ENST00000518866
chr10	rs57430900	C	G	0.1441	10:85899349:85901218:clu_17230_NA	85899349	85901218	GHITM	intergenic_region	MODIFIER	-9005	-1.5563	0.0740092	6.32e-62	7.42e-59	ENST00000606511;ENST00000691609;ENST00000372134;ENST00000690587;ENST00000686583;ENST00000691751;ENST00000690067;ENST00000687085;ENST00000692871;ENST00000691155;ENST00000690920;ENST00000688802;ENST00000686247;ENST00000690283
chr2	rs9333289	C	T	0.2189	2:187490314:187500809:clu_4816_NA	187490314	187500809	-	splice_region_variant&intron_variant	LOW	7792	0.884351	0.0360529	1e-61	1.17e-58	ENST00000696906;ENST00000696907;ENST00000261023;ENST00000374907;ENST00000433736;ENST00000696908;ENST00000696909;ENST00000696910;ENST00000696911;ENST00000696912;ENST00000696913;ENST00000696937;ENST00000696914;ENST00000696915;ENST00000696917;ENST00000696936
chr3	rs72929172	G	A	0.09287	3:48731673:48731892:clu_34478_NA	48731673	48731892	-	splice_region_variant&intron_variant	LOW	287	1.45301	0.0563096	1.11e-61	1.29e-58	ENST00000328631;ENST00000431721;ENST00000412795;ENST00000413654;ENST00000412850;ENST00000340879;ENST00000413298;ENST00000416707;ENST00000417896;ENST00000432678;ENST00000433104;ENST00000437427;ENST00000443853;ENST00000454335;ENST00000449610;ENST00000450045;ENST00000446860;ENST00000449563;ENST00000455545;ENST00000479914
chr2	rs200451519	T	C	0.4466	2:39870669:39873402:clu_1229_NA	39870669	39873402	-	intron_variant	MODIFIER	8838	1.13826	0.0545141	1.35e-61	1.56e-58	ENST00000415640;ENST00000827213
chr2	rs13429925	G	A	0.192	2:128146761:128155523:clu_3529_NA	128146761	128155523	-	upstream_gene_variant	MODIFIER	-72329	1.19811	0.0446855	1.59e-61	1.84e-58	ENST00000778715;ENST00000778716;ENST00000433673;ENST00000654347;ENST00000688447;ENST00000692574;ENST00000778703;ENST00000778704;ENST00000778705;ENST00000778707;ENST00000778708;ENST00000778709;ENST00000778710;ENST00000778711;ENST00000778717;ENST00000778718;ENST00000778719;ENST00000692842;ENST00000693466;ENST00000778720;ENST00000654207;ENST00000685635;ENST00000685004;ENST00000778706;ENST00000778721…
chr3	rs4420875	G	T	0.3315	3:108321754:108324182:clu_35817_NA	108321754	108324182	DZIP3	intron_variant	MODIFIER	67526	-0.892672	0.0443315	2.45e-61	2.82e-58	ENST00000495008;ENST00000361582;ENST00000486815;ENST00000479138;ENST00000497905;ENST00000463306
chr11	rs597828	G	C	0.179	11:126081725:126104890:clu_28614_NA	126081725	126104890	FAM118B	upstream_gene_variant	MODIFIER	7354	1.34046	0.0674559	2.66e-61	3.05e-58	ENST00000627851;ENST00000525728;ENST00000528985;ENST00000529731;ENST00000360194;ENST00000530043;ENST00000533050;ENST00000527247;ENST00000525338;ENST00000410135
chr14	rs17181622	G	A	0.1475	14:42077765:42236057:clu_19802_NA	42077765	42236057	-	intron_variant	MODIFIER	115803	-1.40731	0.0667031	4e-61	4.56e-58	ENST00000298119;ENST00000555279;ENST00000553926;ENST00000554120;ENST00000554171;ENST00000553366
chr20	rs6119141	A	G	0.2087	20:29632721:29638944:clu_82074_NA	29632721	29638944	-	intergenic_region	MODIFIER	20636	-1.12666	0.0564277	5.26e-61	5.97e-58	ENST00000829744;ENST00000829746;ENST00000829751;ENST00000829752;ENST00000829743;ENST00000829745;ENST00000829748;ENST00000829749;ENST00000829750;ENST00000829753;ENST00000829757;ENST00000829756;ENST00000829754;ENST00000829755;ENST00000829758;ENST00000829759;ENST00000829762;ENST00000278882;ENST00000408392;ENST00000830493;ENST00000418346
chr14	rs10151922	T	C	0.1927	14:60745420:60749402:clu_20255_NA	60745420	60749402	PPM1A	upstream_gene_variant	MODIFIER	-32234	1.01193	0.0398887	6.87e-61	7.77e-58	ENST00000325642;ENST00000531143;ENST00000532036;ENST00000395076;ENST00000325658;ENST00000528241;ENST00000525399;ENST00000531937
chr12	12:9402137	C	A	0.3491	12:9410911:9413210:clu_57508_NA	9410911	9413210	-	upstream_gene_variant	MODIFIER	-8775	-1.43222	0.0723888	8.1e-61	9.1e-58	ENST00000647751;ENST00000838855;ENST00000838860;ENST00000566278;ENST00000545343;ENST00000544183
chr5	rs13175367	C	T	0.2639	5:177140917:177141055:clu_42163_NA	177140917	177141055	FAM153A	upstream_gene_variant	MODIFIER	-103159	-1.41468	0.0704204	8.11e-61	9.1e-58	ENST00000509363;ENST00000764758;ENST00000506011;ENST00000697103;ENST00000697104;ENST00000503845;ENST00000360669;ENST00000697105;ENST00000697106;ENST00000697107;ENST00000697108;ENST00000697109;ENST00000697110;ENST00000697111;ENST00000697112;ENST00000697113;ENST00000697114;ENST00000509607;ENST00000514899
chr10	rs17720205	T	C	0.1076	10:51352122:51361727:clu_16474_NA	51352122	51361727	AGAP8	intron_variant	MODIFIER	227290	1.13954	0.0524145	9e-61	1.01e-57	ENST00000602930;ENST00000399508;ENST00000432221;ENST00000404618
chr6	rs2284923	T	C	0.4944	6:37344809:37358518:clu_73229_NA	37344809	37358518	RNF8	splice_region_variant&intron_variant	LOW	4110	-0.781361	0.039799	9.78e-61	1.09e-57	ENST00000373479;ENST00000229866;ENST00000469731;ENST00000498460
chr3	rs73885521	C	T	0.1363	3:177675625:177677494:clu_37440_NA	177675625	177677494	-	upstream_gene_variant	MODIFIER	-7755	1.34459	0.0670465	1.41e-60	1.56e-57	ENST00000719245;ENST00000666168;ENST00000603299;ENST00000719252;ENST00000719250;ENST00000719248;ENST00000719247;ENST00000719251;ENST00000719249
chr14	rs1923	G	A	0.4802	14:23374868:23375404:clu_19200_NA	23374868	23375404	RBM23	3_prime_UTR_variant	MODIFIER	66310	-1.04734	0.0514865	1.51e-60	1.67e-57	ENST00000359890;ENST00000555209;ENST00000542016;ENST00000553738;ENST00000553902;ENST00000553920;ENST00000554256;ENST00000554955;ENST00000557667;ENST00000399922;ENST00000346528;ENST00000307814;ENST00000557403;ENST00000555722;ENST00000556687;ENST00000555714;ENST00000557227
chr13	rs61957310	G	T	0.3084	13:52715206:52718051:clu_80382_NA	52715206	52718051	NEK3	intron_variant	MODIFIER	91699	-0.960858	0.0470784	1.88e-60	2.07e-57	ENST00000620675;ENST00000618534;ENST00000610828;ENST00000617054;ENST00000618856
chr12	rs11112064	A	G	0.1178	12:79349346:79371579:clu_59900_NA	79349346	79371579	SYT1	upstream_gene_variant	MODIFIER	1891	-1.31051	0.0677009	2.07e-60	2.27e-57	ENST00000795597;ENST00000548384;ENST00000393240;ENST00000704696;ENST00000457153;ENST00000547046;ENST00000549454;ENST00000549671;ENST00000551304;ENST00000552074;ENST00000704697;ENST00000704698;ENST00000704699;ENST00000704700;ENST00000704701;ENST00000704702;ENST00000704703;ENST00000704704;ENST00000261205;ENST00000704705;ENST00000704706;ENST00000704707;ENST00000704708;ENST00000704709;ENST00000704710…
chr2	rs7566603	G	C	0.2184	2:178196979:178199121:clu_4604_NA	178196979	178199121	-	upstream_gene_variant	MODIFIER	-43947	1.10634	0.0516067	3.84e-60	4.19e-57	ENST00000464747;ENST00000699265;ENST00000699303;ENST00000699304;ENST00000699309;ENST00000699301;ENST00000699308;ENST00000699404;ENST00000699408;ENST00000699350;ENST00000699406;ENST00000699331;ENST00000699348;ENST00000699305;ENST00000699344;ENST00000699345;ENST00000699346;ENST00000699409;ENST00000699410;ENST00000699411;ENST00000699412;ENST00000699413;ENST00000699414;ENST00000699434;ENST00000699435…
chr6	rs1932670	A	G	0.1879	6:62348923:62362160:clu_73916_NA	62348923	62362160	-	intergenic_region	MODIFIER	-86012	1.22427	0.0563073	5.36e-60	5.83e-57	ENST00000718012
chr10	rs1255392	A	T	0.237	10:43019186:43046005:clu_16232_NA	43019186	43046005	-	upstream_gene_variant	MODIFIER	1902	-1.20155	0.0597524	5.39e-60	5.84e-57	ENST00000452075;ENST00000761183;ENST00000761184;ENST00000692594;ENST00000692559;ENST00000701864;ENST00000687308;ENST00000435805;ENST00000701936;ENST00000690442;ENST00000691366;ENST00000689409;ENST00000473592;ENST00000691808;ENST00000701451;ENST00000700777;ENST00000685241;ENST00000701692;ENST00000761178;ENST00000761182;ENST00000761185;ENST00000761186;ENST00000686311;ENST00000690905;ENST00000761180…
chr6	rs116701045	C	A	0.4493	6:29912393:29976922:clu_72359_NA	29912393	29976922	HLA-A	downstream_gene_variant	MODIFIER	3997	1.27903	0.0558678	6.06e-60	6.54e-57	ENST00000422224;ENST00000849679;ENST00000849680;ENST00000688495;ENST00000849678;ENST00000849681;ENST00000849682;ENST00000849685;ENST00000849683;ENST00000849684;ENST00000425604;ENST00000448093;ENST00000376797;ENST00000420251;ENST00000849691;ENST00000849692;ENST00000849689;ENST00000849686;ENST00000849688;ENST00000849690;ENST00000849687;ENST00000849693;ENST00000849694;ENST00000849697;ENST00000849710…
chr10	rs56170303	G	A	0.1789	10:13097196:13115230:clu_15599_NA	13097196	13115230	CCDC3	intron_variant	MODIFIER	17809	1.08585	0.0503856	1.08e-59	1.16e-56	ENST00000378839;ENST00000441148
chr10	rs10887436	T	A	0.4416	10:81813342:81815672:clu_17181_NA	81813342	81815672	-	upstream_gene_variant	MODIFIER	104	1.16323	0.0586603	1.12e-59	1.2e-56	ENST00000412298;ENST00000448729;ENST00000797038;ENST00000432070;ENST00000797037;ENST00000797039;ENST00000797040;ENST00000797041;ENST00000797042;ENST00000797043;ENST00000797046;ENST00000797048;ENST00000797055;ENST00000797057;ENST00000797044;ENST00000797052;ENST00000797050;ENST00000797047;ENST00000797045;ENST00000797049;ENST00000797051;ENST00000797053;ENST00000797054;ENST00000797056;ENST00000797058…
chr4	rs990356	A	C	0.4388	4:44680804:44682711:clu_64122_NA	44680804	44682711	-	3_prime_UTR_variant	MODIFIER	-56649	0.873822	0.0449356	1.45e-59	1.55e-56	ENST00000281543;ENST00000506793;ENST00000513775
chr17	rs9904865	C	T	0.3266	17:44908919:44910130:clu_69521_NA	44908919	44910130	WNT3	upstream_gene_variant	MODIFIER	-657	-1.36258	0.0678018	2.04e-59	2.17e-56	ENST00000706495;ENST00000573788;ENST00000572508;ENST00000576471
chr14	rs61056957	A	ACAAT	0.2713	14:24910132:24910215:clu_19499_NA	24910132	24910215	SDR39U1;KHNYN	upstream_gene_variant	MODIFIER	6473	1.35804	0.0616916	2.6e-59	2.76e-56	ENST00000251343;ENST00000553935;ENST00000399395;ENST00000544691;ENST00000553930;ENST00000538105;ENST00000553546;ENST00000553343;ENST00000554698;ENST00000554947;ENST00000555225;ENST00000555355;ENST00000555365;ENST00000555561;ENST00000555830;ENST00000556175;ENST00000556249;ENST00000556262;ENST00000556523;ENST00000556548;ENST00000556707
chr19	rs3745420	G	A	0.4	19:54942369:54946807:clu_47272_NA	54942369	54946807	TTYH1	upstream_gene_variant	MODIFIER	4414	-1.06227	0.0564648	3.64e-59	3.84e-56	ENST00000301194;ENST00000376530;ENST00000376531;ENST00000391739;ENST00000487134;ENST00000489425;ENST00000492920;ENST00000476863;ENST00000457113;ENST00000596631
chr17	rs78895103	C	T	0.08302	17:45159716:45177201:clu_69530_NA	45159716	45177201	-	upstream_gene_variant	MODIFIER	-69406	1.53227	0.0800921	5.02e-59	5.28e-56	ENST00000722920;ENST00000574741;ENST00000722921;ENST00000572864;ENST00000722922;ENST00000573341;ENST00000576938;ENST00000722913;ENST00000668245;ENST00000722923;ENST00000722924;ENST00000701385;ENST00000722914;ENST00000722915;ENST00000722919;ENST00000722943;ENST00000722956;ENST00000722939;ENST00000722950;ENST00000722951;ENST00000722952;ENST00000722958;ENST00000722959;ENST00000722960;ENST00000722961…
chr2	rs7559150	C	T	0.3845	2:201742327:201746144:clu_5109_NA	201742327	201746144	PPIL3	5_prime_UTR_variant	MODIFIER	11735	0.975902	0.0466248	3.47e-58	3.64e-55	ENST00000286175;ENST00000392283;ENST00000463866;ENST00000465823;ENST00000409449;ENST00000415562;ENST00000409264;ENST00000409361;ENST00000443398;ENST00000457063;ENST00000497263;ENST00000706557;ENST00000706559;ENST00000706560;ENST00000706561;ENST00000706562;ENST00000706563;ENST00000706564
chr6	rs150000145	C	T	0.4306	6:29693340:29858041:clu_72356_NA	29693340	29858041	HLA-G;HLA-F	upstream_gene_variant	MODIFIER	218847	1.11981	0.0529074	1.88e-57	1.96e-54	ENST00000849894;ENST00000849897;ENST00000399247;ENST00000849873;ENST00000849875;ENST00000849879;ENST00000849880;ENST00000849884;ENST00000849885;ENST00000849886;ENST00000849887;ENST00000849888;ENST00000849895;ENST00000849896;ENST00000849898;ENST00000849901;ENST00000849900;ENST00000849890;ENST00000849889;ENST00000849883;ENST00000849882;ENST00000849881;ENST00000849874;ENST00000849903;ENST00000849891…
chr19	rs2106824	G	A	0.2533	19:58002965:58004224:clu_47544_NA	58002965	58004224	ZNF419;AC003005.4	3_prime_UTR_variant	MODIFIER	25186	1.23316	0.0637676	1.88e-57	1.96e-54	ENST00000426954;ENST00000523882;ENST00000520540;ENST00000519310;ENST00000442920;ENST00000523312;ENST00000523439;ENST00000424930;ENST00000347466;ENST00000523138;ENST00000415379;ENST00000221735;ENST00000521754;ENST00000518999;ENST00000521137;ENST00000522346;ENST00000601674;ENST00000599674
chr17	rs1808191	C	A	0.2724	17:62801218:62817885:clu_70339_NA	62801218	62817885	-	intron_variant	MODIFIER	-17191	-1.15024	0.0580157	2.15e-57	2.23e-54	ENST00000578036;ENST00000582986;ENST00000701190;ENST00000796828;ENST00000687956;ENST00000688185;ENST00000692349;ENST00000796823;ENST00000580919;ENST00000796824;ENST00000796826;ENST00000796825;ENST00000691202;ENST00000796827;ENST00000717268;ENST00000397718;ENST00000796822;ENST00000584585;ENST00000796830;ENST00000796831;ENST00000796829;ENST00000796832;ENST00000796833;ENST00000796834;ENST00000796835…
chr6	rs11752288	T	G	0.181	6:32486443:32487147:clu_72821_NA	32486443	32487147	HLA-DRB5	upstream_gene_variant	MODIFIER	74226	-2.27874	0.0928122	2.55e-57	2.63e-54	ENST00000374975;ENST00000714490
chr14	rs7143006	T	A	0.2103	14:100840581:100841620:clu_21531_NA	100840581	100841620	WARS	5_prime_UTR_variant	MODIFIER	1118	1.06661	0.0538691	2.73e-57	2.81e-54	ENST00000358655;ENST00000392882;ENST00000344102;ENST00000355338;ENST00000553524;ENST00000554820;ENST00000555410;ENST00000554772;ENST00000553413;ENST00000553395;ENST00000553769;ENST00000555063;ENST00000553545;ENST00000553808;ENST00000554331;ENST00000554509;ENST00000554605;ENST00000555031;ENST00000553934;ENST00000553581;ENST00000557722;ENST00000555464;ENST00000557135;ENST00000556645;ENST00000555813…
chr17	rs4003696	G	T	0.3956	17:20297544:20303834:clu_68076_NA	20297544	20303834	-	downstream_gene_variant	MODIFIER	-52256	-0.936972	0.0505252	3.09e-57	3.17e-54	ENST00000433419
chr2	rs11691987	C	T	0.1781	2:64069733:64083440:clu_1781_NA	64069733	64083440	-	upstream_gene_variant	MODIFIER	78265	-1.22596	0.063777	5.15e-57	5.26e-54	ENST00000337130;ENST00000394417;ENST00000445915;ENST00000465515;ENST00000466642;ENST00000467400;ENST00000467648;ENST00000475550;ENST00000484056;ENST00000488245;ENST00000496334;ENST00000467999;ENST00000475462;ENST00000487640;ENST00000487042;ENST00000491621;ENST00000472047;ENST00000480679;ENST00000482668;ENST00000483108;ENST00000483461;ENST00000484142;ENST00000487469;ENST00000493222;ENST00000494536…
chr22	rs2051194	C	G	0.1453	22:24002187:24025912:clu_22417_NA	24002187	24025912	-	upstream_gene_variant	MODIFIER	22819	-1.38495	0.0712319	5.64e-57	5.74e-54	ENST00000452737;ENST00000451837;ENST00000735056;ENST00000735033;ENST00000735057;ENST00000735058;ENST00000735059;ENST00000735060;ENST00000735067;ENST00000735095;ENST00000444220;ENST00000735047;ENST00000735048;ENST00000735049;ENST00000735050;ENST00000735051;ENST00000735052;ENST00000735044;ENST00000735045;ENST00000735043;ENST00000735040;ENST00000735041;ENST00000735042;ENST00000735039;ENST00000422506…
chr17	rs59755039	CT	C	0.471	17:19568360:19575034:clu_68046_NA	19568360	19575034	-	downstream_gene_variant	MODIFIER	125	1.38534	0.0714211	6.67e-57	6.77e-54	ENST00000581518;ENST00000176643;ENST00000339618;ENST00000395575;ENST00000472059;ENST00000673472;ENST00000672608;ENST00000476965;ENST00000574078;ENST00000673064;ENST00000673516;ENST00000672591;ENST00000571163;ENST00000573947;ENST00000579855;ENST00000673136;ENST00000672465;ENST00000631291;ENST00000672357;ENST00000672564;ENST00000582991;ENST00000671878;ENST00000672059;ENST00000672487;ENST00000630662…
chr1	rs9970048	T	C	0.06865	1:173834420:173834609:clu_13070_NA	173834420	173834609	-	upstream_gene_variant	MODIFIER	-4204	-1.88171	0.0990426	1.02e-56	1.03e-53	ENST00000651080;ENST00000412059;ENST00000422183;ENST00000450589;ENST00000448718;ENST00000425771;ENST00000430245;ENST00000436656;ENST00000436285;ENST00000422008;ENST00000449289;ENST00000451607;ENST00000454068;ENST00000650796;ENST00000686995;ENST00000432536;ENST00000685159;ENST00000685039;ENST00000686918;ENST00000685758;ENST00000685107;ENST00000686878;ENST00000689238;ENST00000442067;ENST00000684949…
chr19	rs2595547	T	C	0.4823	19:37482201:37482653:clu_45429_NA	37482201	37482653	ZNF568	upstream_gene_variant	MODIFIER	-2075	1.08847	0.0558629	1.23e-56	1.24e-53	ENST00000706165;ENST00000444991;ENST00000433993;ENST00000455817;ENST00000455427;ENST00000588596;ENST00000591887;ENST00000706169;ENST00000706171;ENST00000706172;ENST00000706173
chr1	rs60252802	C	T	0.1679	1:1164326:1166887:clu_6792_NA	1164326	1166887	SDF4	upstream_gene_variant	MODIFIER	2560	1.21331	0.0483733	1.43e-56	1.44e-53	ENST00000360001;ENST00000263741;ENST00000465727;ENST00000459994
chr14	rs1076496	G	A	0.2439	14:78174551:78177181:clu_20909_NA	78174551	78177181	SLIRP	upstream_gene_variant	MODIFIER	2299	-1.38568	0.0688166	1.75e-56	1.75e-53	ENST00000613856;ENST00000238688;ENST00000557342;ENST00000557623;ENST00000557431;ENST00000555890;ENST00000556831;ENST00000554074;ENST00000556310;ENST00000556375;ENST00000553981;ENST00000556956
chr2	rs2924068	G	A	0.4061	2:98154826:98158374:clu_2791_NA	98154826	98158374	-	intron_variant	MODIFIER	51032	-1.63944	0.0837325	2.11e-56	2.1e-53	ENST00000359901;ENST00000258459
chr20	rs2864145	G	A	0.2746	20:37050888:37055062:clu_82528_NA	37050888	37055062	-	upstream_gene_variant	MODIFIER	15251	-1.16292	0.06385	2.49e-56	2.47e-53	ENST00000654008;ENST00000658076;ENST00000655311;ENST00000657216;ENST00000656320;ENST00000413755;ENST00000456953;ENST00000651115;ENST00000655520;ENST00000657868;ENST00000663540;ENST00000659102;ENST00000659186;ENST00000660189;ENST00000662982;ENST00000658141;ENST00000662213;ENST00000662572;ENST00000657665;ENST00000417578;ENST00000436764;ENST00000654183;ENST00000658905;ENST00000660558;ENST00000660885…
chr1	rs473707	T	C	0.344	1:61128697:61195247:clu_9887_NA	61128697	61195247	-	intron_variant	MODIFIER	14862	0.96308	0.0497577	3.69e-56	3.65e-53	ENST00000423403;ENST00000667862;ENST00000665290;ENST00000667362;ENST00000665662;ENST00000635290;ENST00000663928;ENST00000634701;ENST00000791999;ENST00000792000;ENST00000792001;ENST00000691755;ENST00000792004;ENST00000792003;ENST00000792002
chr3	rs35975336	A	G	0.1349	3:58406295:58409188:clu_35170_NA	58406295	58409188	PXK	intergenic_region	MODIFIER	45338	1.17942	0.0561141	4.02e-56	3.97e-53	ENST00000302779;ENST00000468776;ENST00000383716;ENST00000356151;ENST00000463280;ENST00000383715;ENST00000484288;ENST00000479241;ENST00000477308;ENST00000479134;ENST00000495557;ENST00000493474
chr1	rs12722932	C	T	0.2432	1:81772194:81910706:clu_10312_NA	81772194	81910706	LPHN2	intron_variant	MODIFIER	113185	1.21941	0.0650386	4.63e-56	4.55e-53	ENST00000822370;ENST00000370721;ENST00000370723;ENST00000370725;ENST00000370727;ENST00000370728;ENST00000370730;ENST00000674378;ENST00000469377;ENST00000473719;ENST00000492666;ENST00000674386;ENST00000674458;ENST00000444546
chr15	rs10220843	C	T	0.09758	15:50774262:50781998:clu_53240_NA	50774262	50781998	USP8	downstream_gene_variant	MODIFIER	2262	-1.80674	0.0923359	5.11e-56	5.01e-53	ENST00000307179;ENST00000396444;ENST00000425032;ENST00000561211;ENST00000561206
chr8	rs7004974	G	T	0.2063	8:124154696:124156957:clu_86287_NA	124154696	124156957	-	intron_variant	MODIFIER	-513	-1.32644	0.0696108	7.99e-56	7.8e-53	ENST00000287380;ENST00000327098;ENST00000522420;ENST00000521676;ENST00000524307;ENST00000518805;ENST00000518866
chr17	rs36048409	A	T	0.2435	17:80141808:80146095:clu_71515_NA	80141808	80146095	CCDC57	upstream_gene_variant	MODIFIER	-44848	-1.24958	0.064984	9.47e-56	9.21e-53	ENST00000389641;ENST00000578910;ENST00000392343;ENST00000327026;ENST00000665763;ENST00000694881;ENST00000694882
chr17	rs9904865	C	T	0.3266	17:44908284:44908814:clu_69520_NA	44908284	44908814	WNT3	upstream_gene_variant	MODIFIER	-22	1.50739	0.080573	1.14e-55	1.11e-52	ENST00000706495;ENST00000573788;ENST00000572508;ENST00000576471
chr7	rs329561	C	T	0.3916	7:35218767:35221027:clu_88122_NA	35218767	35221027	-	intron_variant	MODIFIER	-118318	1.1026	0.0607288	1.37e-55	1.32e-52	ENST00000702478;ENST00000784187;ENST00000458672;ENST00000687539;ENST00000688534;ENST00000689162;ENST00000689437;ENST00000690392;ENST00000691326;ENST00000692280;ENST00000693278;ENST00000702738;ENST00000784182;ENST00000784184;ENST00000784196;ENST00000784195;ENST00000784192;ENST00000784191;ENST00000784190;ENST00000784189;ENST00000690478;ENST00000784186;ENST00000784185;ENST00000784183;ENST00000784193…
chr2	rs57117519	C	T	0.1394	2:242029459:242036658:clu_6504_NA	242029459	242036658	-	3_prime_UTR_variant	MODIFIER	4236	1.26515	0.0487984	2.2e-55	2.12e-52	ENST00000310397;ENST00000405547;ENST00000466618;ENST00000241527;ENST00000493169;ENST00000488567;ENST00000455202;ENST00000480298;ENST00000476564;ENST00000449133;ENST00000407095;ENST00000464344;ENST00000479205;ENST00000391980;ENST00000401626;ENST00000406593;ENST00000414146;ENST00000424798;ENST00000439144;ENST00000460915;ENST00000495694;ENST00000496878;ENST00000614476
chr3	rs73174971	T	C	0.04739	3:167745625:167747008:clu_37290_NA	167745625	167747008	-	3_prime_UTR_variant	MODIFIER	-17572	3.09346	0.169686	2.58e-55	2.48e-52	ENST00000470487;ENST00000309027
chr13	rs7322730	T	C	0.3896	13:25514923:25516125:clu_79662_NA	25514923	25516125	-	splice_region_variant&intron_variant	LOW	4	-1.04033	0.0564104	4.03e-55	3.86e-52	ENST00000765351;ENST00000765352;ENST00000429698;ENST00000434100;ENST00000687945;ENST00000688349;ENST00000688382;ENST00000765194;ENST00000700851;ENST00000765200;ENST00000765205;ENST00000649209;ENST00000690064;ENST00000692241;ENST00000765206;ENST00000692717;ENST00000692136;ENST00000765192;ENST00000765195;ENST00000765193;ENST00000765197;ENST00000765202;ENST00000700979;ENST00000765196;ENST00000765198…
chr19	rs7257633	G	C	0.4972	19:37598597:37600292:clu_45437_NA	37598597	37600292	ZNF420;CTC-454I21.3;ZNF585A	upstream_gene_variant	MODIFIER	-1706	0.998577	0.0502196	8.15e-55	7.77e-52	ENST00000590332;ENST00000587029;ENST00000589461;ENST00000587082;ENST00000337995;ENST00000304239;ENST00000589245;ENST00000588873;ENST00000587817
chr12	rs799265	G	A	0.4052	12:58112159:58112776:clu_59428_NA	58112159	58112776	OS9	3_prime_UTR_variant	MODIFIER	29	-0.88729	0.0478086	8.96e-55	8.52e-52	ENST00000550202;ENST00000413095;ENST00000435406;ENST00000546916;ENST00000257966;ENST00000389142;ENST00000549307;ENST00000549897;ENST00000550699;ENST00000700661;ENST00000551035;ENST00000700656;ENST00000700660;ENST00000700659;ENST00000700658;ENST00000700657;ENST00000700665;ENST00000700664;ENST00000552285;ENST00000700663;ENST00000700662;ENST00000389146;ENST00000315970;ENST00000439210;ENST00000547079…
chr2	rs13429925	G	A	0.192	2:128146574:128146687:clu_3529_NA	128146574	128146687	-	upstream_gene_variant	MODIFIER	-72142	-1.38804	0.0705589	9.33e-55	8.84e-52	ENST00000778715;ENST00000778716;ENST00000433673;ENST00000654347;ENST00000688447;ENST00000692574;ENST00000778703;ENST00000778704;ENST00000778705;ENST00000778707;ENST00000778708;ENST00000778709;ENST00000778710;ENST00000778711;ENST00000778717;ENST00000778718;ENST00000778719;ENST00000692842;ENST00000693466;ENST00000778720;ENST00000654207;ENST00000685635;ENST00000685004;ENST00000778706;ENST00000778721…
chr5	rs796784	C	G	0.3033	5:64863442:64865459:clu_39408_NA	64863442	64865459	-	3_prime_UTR_variant	MODIFIER	100807	-1.69828	0.0865342	1.1e-54	1.04e-51	ENST00000508982;ENST00000535264;ENST00000538977;ENST00000503435;ENST00000515447;ENST00000510930;ENST00000261308;ENST00000511908;ENST00000502703;ENST00000505380;ENST00000507608
chr22	rs6001780	T	C	0.2013	22:22658479:22661198:clu_22384_NA	22658479	22661198	-	upstream_gene_variant	MODIFIER	16170	-1.33218	0.0715305	4.07e-54	3.83e-51	ENST00000652112;ENST00000413293
chr7	rs60923628	G	A	0.2124	7:45767912:45776386:clu_88445_NA	45767912	45776386	-	upstream_gene_variant	MODIFIER	-3998	-1.22727	0.0658374	8.27e-54	7.76e-51	ENST00000444755;ENST00000338231;ENST00000413357;ENST00000688931;ENST00000429741;ENST00000428414;ENST00000690179;ENST00000702567;ENST00000686085;ENST00000686032;ENST00000689783;ENST00000690171;ENST00000450436;ENST00000684893;ENST00000688953;ENST00000689506;ENST00000413875;ENST00000690342;ENST00000702700;ENST00000691450;ENST00000693141;ENST00000687862;ENST00000686398;ENST00000691119;ENST00000701857…
chr11	rs10792356	G	C	0.2687	11:62383271:62383978:clu_25989_NA	62383271	62383978	B3GAT3	3_prime_UTR_variant	MODIFIER	57551	-1.21266	0.060555	1.29e-53	1.21e-50	ENST00000265471;ENST00000531383;ENST00000532585;ENST00000534026
chr16	rs3751837	T	C	0.1987	16:3582841:3586122:clu_48409_NA	3582841	3586122	-	3_prime_UTR_variant	MODIFIER	331	-0.927074	0.0513188	1.6e-53	1.49e-50	ENST00000576634;ENST00000341633;ENST00000571025;ENST00000572600;ENST00000572632;ENST00000575323;ENST00000623168
chr2	rs12712092	C	G	0.3957	2:101888206:101889304:clu_2969_NA	101888206	101889304	RNF149	upstream_gene_variant	MODIFIER	-926	1.08314	0.0582444	1.68e-53	1.56e-50	ENST00000485752;ENST00000424632
chr1	rs17523802	A	G	0.2058	1:8021853:8022823:clu_7320_NA	8021853	8022823	PARK7	upstream_gene_variant	MODIFIER	-114	-1.29202	0.0691965	1.77e-53	1.64e-50	ENST00000493373;ENST00000460192;ENST00000493678;ENST00000377493;ENST00000338639;ENST00000465354;ENST00000377491;ENST00000377488
chr2	rs2119160	T	C	0.276	2:223765498:223773451:clu_5911_NA	223765498	223773451	ACSL3	5_prime_UTR_premature_start_codon_gain_variant	LOW	-8	-1.0199	0.0536072	2.35e-53	2.17e-50	ENST00000392066;ENST00000535678;ENST00000357430;ENST00000413316;ENST00000680382;ENST00000681017;ENST00000681906;ENST00000407441;ENST00000680251;ENST00000679541;ENST00000679545;ENST00000679514;ENST00000679546;ENST00000679558;ENST00000680147;ENST00000680395;ENST00000680424;ENST00000680684;ENST00000680736;ENST00000680921;ENST00000681009;ENST00000681292;ENST00000681326;ENST00000680420;ENST00000680525…
chr7	rs722294	C	A	0.4093	7:23731215:23737811:clu_87844_NA	23731215	23737811	FAM221A	upstream_gene_variant	MODIFIER	15369	-1.08823	0.0596013	2.54e-53	2.34e-50	ENST00000409192;ENST00000429719;ENST00000462546;ENST00000409653;ENST00000409994;ENST00000344962
chr22	rs78186489	A	C	0.1827	22:29852795:29868295:clu_22660_NA	29852795	29868295	-	intron_variant	MODIFIER	-7093	1.02824	0.0535431	2.89e-53	2.65e-50	ENST00000461286;ENST00000419368
chr7	rs35166102	CTT	C	0.311	7:66697709:66757450:clu_88773_NA	66697709	66757450	TYW1	intron_variant	MODIFIER	-26928	-1.30559	0.0691242	3.27e-53	2.99e-50	ENST00000359626;ENST00000361660;ENST00000495971;ENST00000686561;ENST00000687826;ENST00000688809;ENST00000687432;ENST00000687680;ENST00000686900;ENST00000686719;ENST00000688238;ENST00000702514;ENST00000702517;ENST00000689385;ENST00000689855;ENST00000689908;ENST00000689028;ENST00000702768;ENST00000702684;ENST00000691806;ENST00000688599;ENST00000689629;ENST00000690440;ENST00000691384;ENST00000691782…
chr4	rs35769895	C	G	0.1601	4:68567202:68586140:clu_64464_NA	68567202	68586140	-	upstream_gene_variant	MODIFIER	12721	-1.05075	0.0559084	3.33e-53	3.03e-50	ENST00000498917;ENST00000506606;ENST00000793755;ENST00000500538;ENST00000660649;ENST00000665294;ENST00000666396;ENST00000667140;ENST00000793752;ENST00000793753;ENST00000654961;ENST00000664183;ENST00000693410;ENST00000793751;ENST00000514109;ENST00000660972;ENST00000663060;ENST00000665498;ENST00000793754;ENST00000793756;ENST00000793757;ENST00000656992;ENST00000793758;ENST00000513810;ENST00000603040
chr2	rs13007048	T	C	0.2686	2:101622533:101635460:clu_2957_NA	101622533	101635460	RPL31;TBC1D8	3_prime_UTR_variant	MODIFIER	13004	-0.779402	0.0415466	4.22e-53	3.83e-50	ENST00000409028;ENST00000264258;ENST00000409320;ENST00000409733;ENST00000409650;ENST00000409038;ENST00000419276;ENST00000456292;ENST00000409711;ENST00000441435;ENST00000409318;ENST00000376840;ENST00000494011
chr1	rs10916995	G	A	0.04869	1:21800078:21801393:clu_8027_NA	21800078	21801393	NBPF3	upstream_gene_variant	MODIFIER	-9358	-1.96233	0.105911	5.22e-53	4.72e-50	ENST00000454000;ENST00000318249;ENST00000318220;ENST00000342104;ENST00000434838;ENST00000619554;ENST00000469876;ENST00000477050
chr2	rs11409408	C	CA	0.4755	2:24387204:24392225:clu_568_NA	24387204	24392225	FAM228B;RP11-507M3.1	upstream_gene_variant	MODIFIER	16737	0.638694	0.0329473	6.17e-53	5.57e-50	ENST00000613899;ENST00000615575;ENST00000615135;ENST00000611127;ENST00000611917;ENST00000611138;ENST00000610442;ENST00000428344
chr15	rs113039187	A	G	0.1778	15:55729615:55731670:clu_53369_NA	55729615	55731670	DYX1C1	intron_variant	MODIFIER	-1350	1.06505	0.0521341	6.45e-53	5.8e-50	ENST00000565113;ENST00000568310;ENST00000524160;ENST00000448430;ENST00000457155;ENST00000348518;ENST00000321149
chr5	rs79706599	A	C	0.07143	5:134074482:134079677:clu_40879_NA	134074482	134079677	CAMLG	intron_variant	MODIFIER	2959	1.47813	0.0836866	6.97e-53	6.25e-50	ENST00000678771;ENST00000676819;ENST00000678434;ENST00000677273;ENST00000676829;ENST00000297156;ENST00000514518;ENST00000677966
chr18	rs3809959	C	G	0.462	18:44336994:44339774:clu_56112_NA	44336994	44339774	ST8SIA5	upstream_gene_variant	MODIFIER	713	0.868485	0.0431838	9.69e-53	8.66e-50	ENST00000315087;ENST00000591375;ENST00000590488;ENST00000602329;ENST00000701434;ENST00000602333;ENST00000656102;ENST00000662459;ENST00000663845;ENST00000661793;ENST00000669973;ENST00000624895
chr22	rs7291732	A	C	0.0603	22:41982197:41984663:clu_23435_NA	41982197	41984663	-	intron_variant	MODIFIER	56059	1.82368	0.0740902	1.06e-52	9.44e-50	ENST00000216259;ENST00000472620;ENST00000485648;ENST00000466645;ENST00000478337;ENST00000414636;ENST00000493389
chr4	rs10213333	G	A	0.1633	4:68567202:68594258:clu_64464_NA	68567202	68594258	-	upstream_gene_variant	MODIFIER	27349	1.26927	0.0693223	1.09e-52	9.68e-50	ENST00000498917;ENST00000506606;ENST00000793755;ENST00000500538;ENST00000660649;ENST00000665294;ENST00000666396;ENST00000667140;ENST00000793752;ENST00000793753;ENST00000654961;ENST00000664183;ENST00000693410;ENST00000793751;ENST00000514109;ENST00000660972;ENST00000663060;ENST00000665498;ENST00000793754;ENST00000793756;ENST00000793757;ENST00000656992;ENST00000793758;ENST00000513810;ENST00000603040…
chr8	rs2565049	T	C	0.1922	8:27308412:27309002:clu_84536_NA	27308412	27309002	PTK2B	upstream_gene_variant	MODIFIER	21229	1.12274	0.0551652	2.41e-52	2.13e-49	ENST00000397501;ENST00000346049;ENST00000397497;ENST00000420218;ENST00000517339
chr6	rs116638550	T	C	0.3602	6:29858073:29913011:clu_72379_NA	29858073	29913011	-	upstream_gene_variant	MODIFIER	47975	-1.61648	0.0850853	2.65e-52	2.34e-49	ENST00000849679;ENST00000849682;ENST00000849693;ENST00000849697;ENST00000849713;ENST00000850118;ENST00000850119;ENST00000850120;ENST00000850121;ENST00000850122;ENST00000850117;ENST00000850123;ENST00000850125;ENST00000850124;ENST00000850126;ENST00000850127;ENST00000850128;ENST00000383620;ENST00000429813;ENST00000422507;ENST00000445732;ENST00000850526;ENST00000850441;ENST00000850440;ENST00000850442…
chr17	rs1808191	C	A	0.2724	17:62811363:62817885:clu_70339_NA	62811363	62817885	-	intron_variant	MODIFIER	-27336	0.974404	0.0525142	2.94e-52	2.59e-49	ENST00000578036;ENST00000582986;ENST00000701190;ENST00000796828;ENST00000687956;ENST00000688185;ENST00000692349;ENST00000796823;ENST00000580919;ENST00000796824;ENST00000796826;ENST00000796825;ENST00000691202;ENST00000796827;ENST00000717268;ENST00000397718;ENST00000796822;ENST00000584585;ENST00000796830;ENST00000796831;ENST00000796829;ENST00000796832;ENST00000796833;ENST00000796834;ENST00000796835…
chr5	rs72793280	T	C	0.3821	5:131554337:131563483:clu_40771_NA	131554337	131563483	-	5_prime_UTR_variant	MODIFIER	8562	0.968112	0.0537445	3.34e-52	2.93e-49	ENST00000379104;ENST00000401867;ENST00000379086;ENST00000166534;ENST00000360568;ENST00000379100;ENST00000417528;ENST00000395164;ENST00000416053;ENST00000428369;ENST00000431054;ENST00000439698;ENST00000453286;ENST00000418055;ENST00000478055;ENST00000428841
chr1	rs12727390	T	C	0.1574	1:67236161:67242934:clu_10063_NA	67236161	67242934	-	intron_variant	MODIFIER	-917	1.27584	0.0445258	5.65e-52	4.94e-49	ENST00000525663;ENST00000282670;ENST00000528352;ENST00000491611;ENST00000448074;ENST00000489510
chr5	rs10053981	A	G	0.3941	5:139930754:139936732:clu_41084_NA	139930754	139936732	SRA1	intron_variant	MODIFIER	-123115	0.964887	0.0537927	5.76e-52	5.02e-49	ENST00000602775;ENST00000336283;ENST00000523259;ENST00000602875;ENST00000520427
chr6	rs2439537	T	C	0.2747	6:13306759:13307828:clu_71970_NA	13306759	13307828	-	splice_region_variant&intron_variant	LOW	1064	1.00952	0.0529439	6.05e-52	5.26e-49	ENST00000421203;ENST00000356436;ENST00000379300;ENST00000343141;ENST00000379307;ENST00000446018;ENST00000422136;ENST00000606214;ENST00000452989;ENST00000450347;ENST00000607532;ENST00000607658
chr7	rs722294	C	A	0.4093	7:23737918:23740405:clu_87844_NA	23737918	23740405	FAM221A	upstream_gene_variant	MODIFIER	8666	-1.12649	0.0608006	6.87e-52	5.95e-49	ENST00000409192;ENST00000429719;ENST00000462546;ENST00000409653;ENST00000409994;ENST00000344962
chr20	rs6090404	C	T	0.1072	20:62033377:62033437:clu_83444_NA	62033377	62033437	-	3_prime_UTR_variant	MODIFIER	-214	1.61733	0.0889464	7.62e-52	6.58e-49	ENST00000627221;ENST00000359125;ENST00000370224;ENST00000629241;ENST00000625514;ENST00000626839;ENST00000629676;ENST00000706989;ENST00000637632
chr5	rs59475923	A	AG	0.1927	5:74068246:74069693:clu_39710_NA	74068246	74069693	NSA2	intron_variant	MODIFIER	-13455	-1.16421	0.064131	8.65e-52	7.45e-49	ENST00000296802;ENST00000610426;ENST00000515524
chr1	rs3104207	A	G	0.4953	1:213246328:213251038:clu_14206_NA	213246328	213251038	-	upstream_gene_variant	MODIFIER	-53871	-0.907273	0.0532981	9.94e-52	8.54e-49	ENST00000615329;ENST00000543354;ENST00000614059;ENST00000543470;ENST00000366960;ENST00000366959;ENST00000490299
chr15	rs2456045	G	A	0.4646	15:76588078:76602273:clu_54188_NA	76588078	76602273	-	intron_variant	MODIFIER	-98162	-1.03732	0.0584307	1.2e-51	1.03e-48	ENST00000557943;ENST00000267950;ENST00000433983;ENST00000690610;ENST00000559602;ENST00000560044;ENST00000559386;ENST00000559075;ENST00000560309;ENST00000688154;ENST00000560595;ENST00000685548;ENST00000561092;ENST00000688908;ENST00000693064;ENST00000687975;ENST00000685863;ENST00000689730;ENST00000560899;ENST00000685118;ENST00000688637;ENST00000691695;ENST00000687293;ENST00000688389;ENST00000689739…
chr11	rs503406	A	G	0.3645	11:77103586:77108072:clu_27265_NA	77103586	77108072	PAK1	splice_region_variant&non_coding_transcript_exon_variant	LOW	4549	-0.871739	0.0476465	1.22e-51	1.04e-48	ENST00000356341;ENST00000278568;ENST00000526968;ENST00000530617;ENST00000524847;ENST00000528203;ENST00000528592;ENST00000528633;ENST00000529248;ENST00000533568
chr5	rs2927608	A	G	0.4054	5:96235949:96237210:clu_40214_NA	96235949	96237210	ERAP2;CTD-2260A17.2	downstream_gene_variant	MODIFIER	16482	-0.954189	0.0447133	1.42e-51	1.21e-48	ENST00000501338;ENST00000665723;ENST00000660209;ENST00000656950;ENST00000659319;ENST00000655392;ENST00000660988;ENST00000663822;ENST00000665421;ENST00000669694;ENST00000723341;ENST00000510373;ENST00000513084;ENST00000437043;ENST00000508077;ENST00000714228;ENST00000379904;ENST00000515095;ENST00000515387
chr2	rs6726915	A	G	0.2848	2:242255397:242255837:clu_6549_NA	242255397	242255837	SEPT2;HDLBP	upstream_gene_variant	MODIFIER	-40649	1.02069	0.0529398	2.67e-51	2.27e-48	ENST00000425989;ENST00000391973;ENST00000428282;ENST00000360051;ENST00000428524;ENST00000407017;ENST00000401990;ENST00000407971;ENST00000411484;ENST00000441533;ENST00000466211;ENST00000425899;ENST00000434955;ENST00000436795;ENST00000462147;ENST00000437066;ENST00000457335;ENST00000461048;ENST00000429791;ENST00000420786;ENST00000443492;ENST00000445030;ENST00000464128;ENST00000492978;ENST00000391971…
chr6	rs1889472	A	T	0.3564	6:150185480:150240323:clu_75699_NA	150185480	150240323	LRP11;RAET1G;RAET1E	upstream_gene_variant	MODIFIER	28	-1.05325	0.0586593	3.19e-51	2.7e-48	ENST00000647612;ENST00000239367;ENST00000606915;ENST00000406551;ENST00000357183;ENST00000532335;ENST00000392270;ENST00000367363;ENST00000529948;ENST00000524905;ENST00000605899;ENST00000446954;ENST00000407115;ENST00000367360;ENST00000367361;ENST00000479265
chr6	rs12210286	A	G	0.2087	6:2399012:2399100:clu_71679_NA	2399012	2399100	-	splice_acceptor_variant&intron_variant	HIGH	86	-1.07639	0.0605951	3.26e-51	2.75e-48	ENST00000657072;ENST00000524770;ENST00000529893;ENST00000531092;ENST00000532564;ENST00000607519;ENST00000534441;ENST00000606542;ENST00000654526;ENST00000530346;ENST00000532124;ENST00000654970;ENST00000664738;ENST00000691004;ENST00000660978;ENST00000659643;ENST00000659523;ENST00000657589;ENST00000685772;ENST00000687264;ENST00000702343;ENST00000691547;ENST00000670895;ENST00000702338;ENST00000662000…
chr4	rs10006358	G	A	0.4681	4:125178:126732:clu_62965_NA	125178	126732	-	upstream_gene_variant	MODIFIER	311	-0.663026	0.0372769	3.44e-51	2.89e-48	ENST00000414523;ENST00000510175;ENST00000642529;ENST00000609714
chr19	rs56093013	A	G	0.2816	19:35418186:35420788:clu_45123_NA	35418186	35420788	ZNF30	5_prime_UTR_variant	MODIFIER	-5	1.10629	0.0601372	3.46e-51	2.9e-48	ENST00000303586;ENST00000601142;ENST00000439785;ENST00000601540;ENST00000601957
chr7	rs722294	C	A	0.4093	7:23731215:23740405:clu_87844_NA	23731215	23740405	FAM221A	upstream_gene_variant	MODIFIER	15369	1.19406	0.0646699	4.66e-51	3.9e-48	ENST00000409192;ENST00000429719;ENST00000462546;ENST00000409653;ENST00000409994;ENST00000344962
chr6	rs79437037	A	G	0.08161	6:27331081:27337915:clu_72280_NA	27331081	27337915	-	upstream_gene_variant	MODIFIER	-2825	1.66499	0.0628736	8.12e-51	6.77e-48	ENST00000844530;ENST00000692173;ENST00000687798;ENST00000844531;ENST00000690588;ENST00000844532;ENST00000844533
chr1	rs9438393	G	A	0.2978	1:205859614:205860284:clu_13965_NA	205859614	205860284	-	splice_region_variant&intron_variant	LOW	-76897	-1.09392	0.0612261	9.59e-51	7.97e-48	ENST00000656763;ENST00000664917;ENST00000652821;ENST00000653632;ENST00000653838;ENST00000653906;ENST00000656162;ENST00000658744;ENST00000659357;ENST00000659861;ENST00000659611;ENST00000662563;ENST00000662659;ENST00000664013;ENST00000664067;ENST00000664074;ENST00000669196;ENST00000670417;ENST00000669230;ENST00000670773;ENST00000665342
chr13	rs12857479	A	G	0.2961	13:31526962:31531010:clu_79823_NA	31526962	31531010	-	splice_acceptor_variant&intron_variant	HIGH	4046	-1.0809	0.0619495	1.06e-50	8.79e-48	ENST00000380473;ENST00000531960
chr18	rs12960467	G	C	0.1679	18:52385372:52495327:clu_56265_NA	52385372	52495327	RAB27B	upstream_gene_variant	MODIFIER	107578	1.14435	0.0596518	1.09e-50	9.01e-48	ENST00000586570;ENST00000590033
chr13	rs9511523	T	C	0.09434	13:25529007:25542344:clu_79663_NA	25529007	25542344	-	intron_variant	MODIFIER	-1084	1.44931	0.0791014	1.28e-50	1.05e-47	ENST00000429698;ENST00000434100;ENST00000687945;ENST00000688349;ENST00000688382;ENST00000765194;ENST00000700851;ENST00000765200;ENST00000765205;ENST00000649209;ENST00000690064;ENST00000692241;ENST00000765206;ENST00000692717;ENST00000688513;ENST00000692136;ENST00000685124;ENST00000381871;ENST00000688575;ENST00000765192;ENST00000765195;ENST00000765193;ENST00000765197;ENST00000765202;ENST00000700979…
chr7	rs7787377	C	T	0.4944	7:89937168:89939382:clu_89356_NA	89937168	89939382	C7orf63	intron_variant	MODIFIER	59608	-0.923761	0.051819	3.41e-50	2.8e-47	ENST00000389297;ENST00000497910;ENST00000475031;ENST00000449577;ENST00000412839;ENST00000445156
chr12	rs2178663	T	C	0.3026	12:124429287:124430251:clu_61483_NA	124429287	124430251	CCDC92	upstream_gene_variant	MODIFIER	4617	0.974596	0.0495089	3.51e-50	2.88e-47	ENST00000238156;ENST00000545135;ENST00000545891;ENST00000539761;ENST00000535556;ENST00000539551;ENST00000545037
chr6	rs9256980:G:A	G	A	0.476	6:29693340:29798155:clu_72356_NA	29693340	29798155	-	intron_variant	MODIFIER	217141	-0.947035	0.0497731	5.07e-50	4.14e-47	ENST00000849894;ENST00000849897;ENST00000399247;ENST00000849873;ENST00000849875;ENST00000849879;ENST00000849880;ENST00000849884;ENST00000849885;ENST00000849886;ENST00000849887;ENST00000849888;ENST00000849895;ENST00000849896;ENST00000849898;ENST00000849901;ENST00000849900;ENST00000849890;ENST00000849889;ENST00000849883;ENST00000849882;ENST00000849881;ENST00000849874;ENST00000849903;ENST00000849891…
chr1	rs558189	C	T	0.08489	1:28541507:28559432:clu_8406_NA	28541507	28559432	-	upstream_gene_variant	MODIFIER	-8483	1.51543	0.0590879	6.31e-50	5.14e-47	ENST00000263697;ENST00000489277;ENST00000482674;ENST00000488868
chr16	rs3884288	CAA	C	0.3933	16:48643453:48644566:clu_50114_NA	48643453	48644566	N4BP1	intron_variant	MODIFIER	-24933	1.45112	0.0771648	6.42e-50	5.21e-47	ENST00000262384;ENST00000564124;ENST00000568150;ENST00000730191;ENST00000690237;ENST00000730556
chr6	rs2207000	T	C	0.2774	6:135621696:135622546:clu_75407_NA	135621696	135622546	AHI1	3_prime_UTR_variant	MODIFIER	2136	-0.962538	0.0550907	8.52e-50	6.9e-47	ENST00000746871;ENST00000527681;ENST00000265602;ENST00000457866;ENST00000475846;ENST00000487135;ENST00000367800;ENST00000498558;ENST00000679943;ENST00000681057;ENST00000681331;ENST00000681301;ENST00000681488;ENST00000679450;ENST00000679711;ENST00000680826;ENST00000681332;ENST00000681365;ENST00000681522;ENST00000680965;ENST00000681718;ENST00000681841;ENST00000681022;ENST00000679502;ENST00000681196…
chr15	rs559558	T	A	0.3581	15:102196223:102197125:clu_55160_NA	102196223	102197125	TARSL2	upstream_gene_variant	MODIFIER	13387	0.900746	0.0520933	8.91e-50	7.2e-47	ENST00000335968;ENST00000558533;ENST00000539112;ENST00000559492;ENST00000615656
chr5	rs7734433	G	A	0.428	5:1629745:1632759:clu_38398_NA	1629745	1632759	-	upstream_gene_variant	MODIFIER	-35690	-1.03072	0.0596343	1.06e-49	8.54e-47	ENST00000721041;ENST00000721043;ENST00000343123;ENST00000721040;ENST00000721052;ENST00000721045;ENST00000721046;ENST00000721047;ENST00000721048;ENST00000721049;ENST00000721050;ENST00000721051;ENST00000721044;ENST00000721405;ENST00000721404;ENST00000721403;ENST00000721402;ENST00000507290;ENST00000721053;ENST00000690945;ENST00000721038;ENST00000701631;ENST00000721042;ENST00000691115;ENST00000507505…
chr3	rs35975336	A	G	0.1349	3:58406295:58410479:clu_35170_NA	58406295	58410479	PXK	intergenic_region	MODIFIER	45338	-0.982554	0.0572254	1.08e-49	8.67e-47	ENST00000302779;ENST00000468776;ENST00000383716;ENST00000356151;ENST00000463280;ENST00000383715;ENST00000484288;ENST00000479241;ENST00000477308;ENST00000479134;ENST00000495557;ENST00000493474
chr12	rs7961164	A	G	0.06636	12:7519927:7521529:clu_57410_NA	7519927	7521529	CD163L1	upstream_gene_variant	MODIFIER	843	1.72564	0.0751259	1.39e-49	1.11e-46	ENST00000539726;ENST00000543841;ENST00000313599;ENST00000416109;ENST00000546182;ENST00000545597
chr11	rs2276132	A	G	0.2953	11:65770541:65770706:clu_26552_NA	65770541	65770706	-	splice_region_variant&intron_variant	LOW	3	0.805925	0.0416941	1.54e-49	1.23e-46	ENST00000445560;ENST00000530204;ENST00000524663;ENST00000524628;ENST00000312175;ENST00000533166;ENST00000527348
chr3	rs572971	T	G	0.2085	3:39509231:39521531:clu_33977_NA	39509231	39521531	-	downstream_gene_variant	MODIFIER	52195	-0.532098	0.0303629	1.6e-49	1.27e-46	ENST00000451925;ENST00000428261;ENST00000420739;ENST00000415443;ENST00000447324;ENST00000383754;ENST00000436143;ENST00000441980;ENST00000682069;ENST00000684792;ENST00000311042;ENST00000452959
chr6	rs1192076	C	T	0.46	6:62410682:62417235:clu_73921_NA	62410682	62417235	KHDRBS2	intron_variant	MODIFIER	81960	-1.20425	0.0645957	2.22e-49	1.76e-46	ENST00000718012;ENST00000281156;ENST00000675091
chr3	rs139134698	G	GC	0.2058	3:158458255:158460161:clu_37161_NA	158458255	158460161	MFSD1	upstream_gene_variant	MODIFIER	2412	1.12347	0.0422322	2.44e-49	1.93e-46	ENST00000486568;ENST00000491804;ENST00000465477;ENST00000468242;ENST00000668475;ENST00000477589;ENST00000496842
chr2	rs1978273	G	A	0.4796	2:191520879:191523884:clu_4899_NA	191520879	191523884	NAB1	upstream_gene_variant	MODIFIER	11159	-0.958282	0.0557449	2.56e-49	2.02e-46	ENST00000448811;ENST00000416973;ENST00000426601;ENST00000409581;ENST00000337386;ENST00000423376;ENST00000423076;ENST00000409641
chr10	rs10883723	C	T	0.2857	10:104221207:104228712:clu_17972_NA	104221207	104228712	TMEM180	5_prime_UTR_variant	MODIFIER	4624	-1.07145	0.0617493	2.75e-49	2.17e-46	ENST00000238936;ENST00000369931;ENST00000450947;ENST00000428200;ENST00000636707
chr6	rs911190	T	G	0.1194	6:125578304:125579793:clu_75144_NA	125578304	125579793	TPD52L1;HDDC2	upstream_gene_variant	MODIFIER	1461	1.28174	0.0577845	3.07e-49	2.41e-46	ENST00000304877;ENST00000368402;ENST00000368388;ENST00000527711;ENST00000528193;ENST00000392482;ENST00000524679;ENST00000530868;ENST00000532423;ENST00000532429;ENST00000534199;ENST00000534000;ENST00000608456;ENST00000609477
chr1	rs9438393	G	A	0.2978	1:205831726:205851643:clu_13965_NA	205831726	205851643	-	splice_region_variant&intron_variant	LOW	-49009	-1.06248	0.0615294	3.45e-49	2.7e-46	ENST00000656763;ENST00000664917;ENST00000652821;ENST00000653632;ENST00000653838;ENST00000656162;ENST00000658744;ENST00000659357;ENST00000659861;ENST00000659611;ENST00000662563;ENST00000662659;ENST00000664013;ENST00000664067;ENST00000664074;ENST00000669196;ENST00000670417;ENST00000669230;ENST00000670773;ENST00000665342
chr1	rs9438393	G	A	0.2978	1:205822288:205822916:clu_13965_NA	205822288	205822916	-	splice_region_variant&intron_variant	LOW	-39571	-1.09399	0.0609534	3.65e-49	2.85e-46	ENST00000656763;ENST00000664917;ENST00000653632;ENST00000653838;ENST00000656162;ENST00000658744;ENST00000659357;ENST00000659861;ENST00000659611;ENST00000662563;ENST00000662659;ENST00000664013;ENST00000664067;ENST00000664074;ENST00000669196;ENST00000670417;ENST00000669230
chr6	rs1059509	A	C	0.4475	6:29798187:29798330:clu_72379_NA	29798187	29798330	HLA-G	upstream_gene_variant	MODIFIER	112966	0.816605	0.0437321	5.03e-49	3.92e-46	ENST00000376828;ENST00000360323;ENST00000376815;ENST00000376818;ENST00000478355;ENST00000478519
chr20	rs80113248	G	A	0.05755	20:18139909:18142464:clu_81835_NA	18139909	18142464	-	splice_acceptor_variant&intron_variant	HIGH	2552	-2.14413	0.113876	5.17e-49	4.02e-46	ENST00000677174;ENST00000677573;ENST00000377681;ENST00000678777;ENST00000676992;ENST00000688188;ENST00000677266;ENST00000677610;ENST00000676935;ENST00000464792;ENST00000435364;ENST00000678772;ENST00000489634
chr15	rs17466257	A	C	0.371	15:77348597:77376189:clu_54213_NA	77348597	77376189	TSPAN3	splice_region_variant&intron_variant	LOW	27585	1.08973	0.0615375	5.27e-49	4.08e-46	ENST00000267970;ENST00000346495;ENST00000424443;ENST00000561277;ENST00000559494;ENST00000558745;ENST00000558394;ENST00000560514;ENST00000559373;ENST00000624777;ENST00000602975
chr15	rs474596	T	C	0.3553	15:102194933:102196070:clu_55160_NA	102194933	102196070	TARSL2	upstream_gene_variant	MODIFIER	-1590	0.944748	0.0533547	5.34e-49	4.13e-46	ENST00000685830;ENST00000335968;ENST00000558533;ENST00000539112;ENST00000559492
chr15	rs2414406	G	T	0.4801	15:55610065:55611129:clu_53365_NA	55610065	55611129	-	intron_variant	MODIFIER	-8043	-1.05484	0.0601409	5.38e-49	4.15e-46	ENST00000563262;ENST00000561545;ENST00000436697;ENST00000567948;ENST00000565225
chr2	rs7566603	G	C	0.2184	2:178188124:178196870:clu_4604_NA	178188124	178196870	NFE2L2	upstream_gene_variant	MODIFIER	-35092	1.06131	0.0554259	6.05e-49	4.65e-46	ENST00000464747;ENST00000699265;ENST00000699303;ENST00000699304;ENST00000699309;ENST00000699301;ENST00000699308;ENST00000699404;ENST00000699408;ENST00000699350;ENST00000699406;ENST00000699331;ENST00000699348;ENST00000699305;ENST00000699344;ENST00000699345;ENST00000699346;ENST00000699409;ENST00000699410;ENST00000699411;ENST00000699412;ENST00000699413;ENST00000699414;ENST00000699434;ENST00000699435…
chr2	rs2924068	G	A	0.4061	2:98156692:98158374:clu_2791_NA	98156692	98158374	-	intron_variant	MODIFIER	49166	1.83165	0.102152	6.09e-49	4.67e-46	ENST00000359901;ENST00000258459
chr12	rs11063369	G	A	0.4019	12:4924430:4948429:clu_57127_NA	4924430	4948429	KCNA6;GALNT8	intron_variant	MODIFIER	33721	-1.29526	0.0751511	6.23e-49	4.76e-46	ENST00000542998;ENST00000541339;ENST00000664363;ENST00000662877;ENST00000512511
chr19	rs2860185	C	T	0.4712	19:6438545:6438735:clu_43211_NA	6438545	6438735	SLC25A23	3_prime_UTR_variant	MODIFIER	-2324	-0.895597	0.0494899	7.07e-49	5.39e-46	ENST00000598704;ENST00000595810;ENST00000598908;ENST00000264088;ENST00000601322;ENST00000601760
chr12	rs11063369	G	A	0.4019	12:4923944:4925882:clu_57127_NA	4923944	4925882	KCNA6;GALNT8	intron_variant	MODIFIER	34207	-1.3018	0.0750521	1.18e-48	8.97e-46	ENST00000542998;ENST00000541339;ENST00000664363;ENST00000662877
chr2	rs10185161	T	C	0.4021	2:218127794:218128501:clu_5568_NA	218127794	218128501	-	downstream_gene_variant	MODIFIER	1390	-1.1016	0.0632994	1.35e-48	1.02e-45	ENST00000695932;ENST00000695940;ENST00000657920;ENST00000655995;ENST00000745094;ENST00000745095;ENST00000745096;ENST00000745097;ENST00000745098;ENST00000745099;ENST00000745100;ENST00000745101;ENST00000695934;ENST00000745362;ENST00000745361
chr14	rs5742861	A	G	0.1011	14:23034037:23057853:clu_19164_NA	23034037	23057853	DAD1	intron_variant	MODIFIER	1417	1.47684	0.0864366	1.67e-48	1.26e-45	ENST00000489532;ENST00000535847;ENST00000250498;ENST00000538631;ENST00000543337
chr10	rs7895647	C	G	0.4076	10:64134217:64135940:clu_16652_NA	64134217	64135940	ZNF365	intron_variant	MODIFIER	-8630	0.666756	0.0384233	2.11e-48	1.59e-45	ENST00000669855;ENST00000653033;ENST00000659216;ENST00000661473;ENST00000395255;ENST00000466727;ENST00000395254;ENST00000421210;ENST00000647733
chr18	rs1674712	G	A	0.372	18:51809385:51810292:clu_56258_NA	51809385	51810292	-	intergenic_region	MODIFIER	-29766	0.994088	0.0563192	2.21e-48	1.66e-45	ENST00000579534;ENST00000406285;ENST00000579434;ENST00000217800;ENST00000581950;ENST00000585023;ENST00000579823;ENST00000577361;ENST00000583576
chr3	rs72929172	G	A	0.09287	3:48731958:48732523:clu_34478_NA	48731958	48732523	-	splice_region_variant&intron_variant	LOW	2	1.44963	0.0621527	2.48e-48	1.86e-45	ENST00000328631;ENST00000431721;ENST00000412795;ENST00000413654;ENST00000412850;ENST00000340879;ENST00000413298;ENST00000416707;ENST00000417896;ENST00000432678;ENST00000433104;ENST00000437427;ENST00000443853;ENST00000454335;ENST00000449610;ENST00000450045;ENST00000446860;ENST00000449563;ENST00000455545;ENST00000443964;ENST00000436134;ENST00000453202;ENST00000479914
chr1	rs12401619	C	G	0.3324	1:207940540:207956637:clu_14050_NA	207940540	207956637	CD46	upstream_gene_variant	MODIFIER	35735	0.961879	0.0562384	2.61e-48	1.95e-45	ENST00000367042;ENST00000367047;ENST00000695783;ENST00000462968;ENST00000695777;ENST00000367041;ENST00000358170;ENST00000357714;ENST00000322875;ENST00000322918;ENST00000354848;ENST00000496723;ENST00000636114;ENST00000695779;ENST00000695780;ENST00000695781;ENST00000695782;ENST00000471987;ENST00000488596;ENST00000490278;ENST00000695778;ENST00000360212;ENST00000469535;ENST00000480003;ENST00000695784…
chr20	rs6050936	A	G	0.4442	20:25755972:25829341:clu_82057_NA	25755972	25829341	FAM182B	intron_variant	MODIFIER	78100	1.01231	0.055238	2.74e-48	2.04e-45	ENST00000771515;ENST00000376403;ENST00000376404;ENST00000478164;ENST00000663181;ENST00000659462;ENST00000666588;ENST00000658073;ENST00000662978;ENST00000657987;ENST00000670090;ENST00000453481;ENST00000771698;ENST00000584071;ENST00000657325;ENST00000485279;ENST00000663313;ENST00000582267;ENST00000584356;ENST00000661999;ENST00000670112;ENST00000662668;ENST00000771700;ENST00000771697;ENST00000771699…
chr11	rs11220099	C	T	0.2062	11:125359718:125366017:clu_28567_NA	125359718	125366017	-	splice_region_variant&non_coding_transcript_exon_variant	LOW	5566	1.21465	0.0697936	3.41e-48	2.53e-45	ENST00000278919;ENST00000392709;ENST00000366139;ENST00000524435;ENST00000527534;ENST00000532981;ENST00000648911;ENST00000527818
chr3	rs7624161	G	C	0.2221	3:158458255:158459819:clu_37161_NA	158458255	158459819	MFSD1	downstream_gene_variant	MODIFIER	1658	-1.1306	0.0640982	3.68e-48	2.73e-45	ENST00000486568;ENST00000491804;ENST00000465477;ENST00000468242;ENST00000668475;ENST00000477589;ENST00000496842
chr12	rs11063369	G	A	0.4019	12:4923944:4959919:clu_57127_NA	4923944	4959919	-	intron_variant	MODIFIER	34207	-1.30914	0.0755164	5.47e-48	4.04e-45	ENST00000542998;ENST00000541339;ENST00000664363;ENST00000662877;ENST00000512511;ENST00000750473
chr16	rs78418891	G	A	0.07303	16:90016046:90020651:clu_51816_NA	90016046	90020651	-	downstream_gene_variant	MODIFIER	33702	1.73333	0.0969041	6.83e-48	5.03e-45	ENST00000566079;ENST00000561784;ENST00000567874;ENST00000567884;ENST00000563795;ENST00000566820;ENST00000562578;ENST00000563594;ENST00000561741;ENST00000268676;ENST00000562986;ENST00000564836;ENST00000567243;ENST00000418391;ENST00000561959;ENST00000567999;ENST00000568096;ENST00000569061;ENST00000569803;ENST00000570182;ENST00000569453;ENST00000610455;ENST00000617948
chr3	rs9877579	C	T	0.346	3:187943315:188123900:clu_37846_NA	187943315	188123900	-	upstream_gene_variant	MODIFIER	115400	-0.900449	0.0532131	6.93e-48	5.09e-45	ENST00000416784;ENST00000430340;ENST00000414139;ENST00000454789;ENST00000457242;ENST00000426274;ENST00000448637;ENST00000420410;ENST00000443217;ENST00000618621;ENST00000710845;ENST00000494233;ENST00000617246;ENST00000692151
chr1	rs9438393	G	A	0.2978	1:205827421:205831573:clu_13965_NA	205827421	205831573	-	splice_region_variant&intron_variant	LOW	-44704	-1.07744	0.0608858	7.66e-48	5.61e-45	ENST00000656763;ENST00000664917;ENST00000653632;ENST00000653838;ENST00000656162;ENST00000656452;ENST00000658744;ENST00000659357;ENST00000659861;ENST00000659611;ENST00000662563;ENST00000662659;ENST00000664013;ENST00000664067;ENST00000664074;ENST00000669196;ENST00000670417;ENST00000669230;ENST00000670773;ENST00000665342
chr17	rs4924787	A	T	0.4974	17:19576588:19578871:clu_68046_NA	19576588	19578871	ALDH3A2	intron_variant	MODIFIER	-84925	-1.19938	0.0582503	1.01e-47	7.38e-45	ENST00000581518;ENST00000176643;ENST00000339618;ENST00000395575;ENST00000472059;ENST00000673472;ENST00000573505;ENST00000672608;ENST00000476965;ENST00000574078;ENST00000673064;ENST00000673516;ENST00000672591;ENST00000571163;ENST00000573947;ENST00000575384;ENST00000573565;ENST00000574597;ENST00000579855;ENST00000673136;ENST00000672465;ENST00000631291;ENST00000672357;ENST00000672564;ENST00000582991…
chr1	rs6704537	C	T	0.05441	1:223949319:223949888:clu_14413_NA	223949319	223949888	CAPN2	downstream_gene_variant	MODIFIER	29	-2.54188	0.116913	1.08e-47	7.88e-45	ENST00000433674;ENST00000295006;ENST00000474026;ENST00000487223;ENST00000492565
chr12	rs11168613	T	C	0.1896	12:48849557:48850536:clu_58450_NA	48849557	48850536	-	intron_variant	MODIFIER	55476	1.87394	0.106394	1.13e-47	8.22e-45
chr8	rs139343969	A	G	0.08194	8:99116772:99118166:clu_85862_NA	99116772	99118166	HRSP12	upstream_gene_variant	MODIFIER	-5103	-1.66621	0.0961918	1.14e-47	8.27e-45	ENST00000254878;ENST00000522791;ENST00000520507;ENST00000521560;ENST00000519608
chr3	rs6787500	C	T	0.3643	3:48299451:48302303:clu_34347_NA	48299451	48302303	ZNF589	3_prime_UTR_variant	MODIFIER	-13	0.836267	0.0468101	1.24e-47	8.97e-45	ENST00000427617;ENST00000412564;ENST00000354698;ENST00000440261;ENST00000448461;ENST00000457782;ENST00000454212
chr22	rs1007476	T	G	0.4536	22:27056780:27059280:clu_22602_NA	27056780	27059280	-	upstream_gene_variant	MODIFIER	-132	0.695431	0.0334306	1.59e-47	1.15e-44	ENST00000717180;ENST00000717213;ENST00000717214;ENST00000418918;ENST00000413665;ENST00000421867;ENST00000419237;ENST00000449717;ENST00000453023;ENST00000458302;ENST00000616213;ENST00000613780;ENST00000616469;ENST00000620145;ENST00000668051;ENST00000422403;ENST00000425476;ENST00000436238;ENST00000451141;ENST00000452429;ENST00000455640;ENST00000669142;ENST00000643270;ENST00000717208;ENST00000660931…
chr1	rs792323	T	C	0.1717	1:74667094:74701786:clu_10196_NA	74667094	74701786	FPGT;FPGT-TNNI3K;TNNI3K	downstream_gene_variant	MODIFIER	40499	-1.3046	0.078004	1.72e-47	1.24e-44	ENST00000557284;ENST00000370899;ENST00000370895;ENST00000534632;ENST00000533006;ENST00000648585;ENST00000370893;ENST00000467578;ENST00000524915;ENST00000370894;ENST00000482102;ENST00000370898;ENST00000529485;ENST00000534056;ENST00000472069;ENST00000326637
chr7	rs10951271	C	A	0.3464	7:30608605:30612616:clu_88009_NA	30608605	30612616	-	intron_variant	MODIFIER	52332	-0.910404	0.0534547	1.9e-47	1.36e-44	ENST00000426529;ENST00000578245;ENST00000584108;ENST00000579024;ENST00000581665;ENST00000581794;ENST00000582145;ENST00000582733;ENST00000614950;ENST00000584621;ENST00000584199;ENST00000656284;ENST00000667338;ENST00000785590;ENST00000660767;ENST00000785589;ENST00000785588;ENST00000584372;ENST00000663462;ENST00000663944;ENST00000785592;ENST00000621272;ENST00000785591;ENST00000663031
chr12	rs11063369	G	A	0.4019	12:4924430:4959904:clu_57127_NA	4924430	4959904	-	intron_variant	MODIFIER	33721	-1.27702	0.0738837	1.9e-47	1.36e-44	ENST00000542998;ENST00000541339;ENST00000664363;ENST00000662877;ENST00000512511;ENST00000750473
chr1	rs35698130	T	TAAAG	0.2844	1:40214439:40214575:clu_9050_NA	40214439	40214575	-	downstream_gene_variant	MODIFIER	-9313	0.961344	0.0456703	2.15e-47	1.54e-44	ENST00000324379;ENST00000356511;ENST00000495526;ENST00000482751;ENST00000497370;ENST00000470213;ENST00000372835;ENST00000372830;ENST00000474804;ENST00000475350
chr7	rs2968555	G	A	0.1902	7:140396642:140400670:clu_90818_NA	140396642	140400670	-	intron_variant	MODIFIER	-17382	0.974607	0.0563869	2.2e-47	1.57e-44	ENST00000482954;ENST00000476279;ENST00000461457;ENST00000465506;ENST00000247866;ENST00000464564;ENST00000476181;ENST00000464566;ENST00000460088;ENST00000472695;ENST00000476470;ENST00000471136;ENST00000462847;ENST00000465466;ENST00000806369
chr7	rs71293167	TTTAGTTAG	T	0.3098	7:66658146:66757450:clu_88773_NA	66658146	66757450	TYW1	downstream_gene_variant	MODIFIER	46534	1.26624	0.0721623	2.74e-47	1.95e-44	ENST00000359626;ENST00000361660;ENST00000495971;ENST00000686561;ENST00000687826;ENST00000688809;ENST00000687432;ENST00000687680;ENST00000686900;ENST00000686719;ENST00000688238;ENST00000702514;ENST00000702517;ENST00000689385;ENST00000689855;ENST00000689908;ENST00000689028;ENST00000702768;ENST00000702684;ENST00000691806;ENST00000688599;ENST00000689629;ENST00000690440;ENST00000691384;ENST00000691782…
chr4	rs608046	A	G	0.4469	4:169317278:169321977:clu_66250_NA	169317278	169321977	DDX60L	upstream_gene_variant	MODIFIER	-81208	1.11127	0.0652053	3.43e-47	2.43e-44	ENST00000682922;ENST00000511577;ENST00000505890;ENST00000514580;ENST00000503190;ENST00000505863
chr1	rs4018608	C	T	0.1136	1:1216046:1216582:clu_6804_NA	1216046	1216582	SCNN1D	upstream_gene_variant	MODIFIER	-12109	1.38896	0.0727207	4.66e-47	3.3e-44	ENST00000379116;ENST00000379101;ENST00000338555
chr1	rs823074	C	T	0.2983	1:205827421:205860284:clu_13965_NA	205827421	205860284	-	upstream_gene_variant	MODIFIER	-52583	-0.986953	0.0576261	4.71e-47	3.32e-44	ENST00000656763;ENST00000664917;ENST00000652821;ENST00000653632;ENST00000653838;ENST00000653906;ENST00000656162;ENST00000656452;ENST00000658744;ENST00000659357;ENST00000659861;ENST00000659611;ENST00000662563;ENST00000662659;ENST00000664013;ENST00000664067;ENST00000664074;ENST00000669196;ENST00000670417;ENST00000669230;ENST00000670773;ENST00000665342
chr15	rs4886708	T	C	0.3145	15:75650959:75651045:clu_54141_NA	75650959	75651045	MAN2C1	intron_variant	MODIFIER	111648	-0.956206	0.0545326	5.39e-47	3.79e-44	ENST00000563368;ENST00000563441;ENST00000564570;ENST00000569482;ENST00000565683;ENST00000563622;ENST00000267978;ENST00000567163;ENST00000564785;ENST00000566099;ENST00000567360;ENST00000569176;ENST00000566013
chr10	rs1255392	A	T	0.237	10:43019186:43020988:clu_16232_NA	43019186	43020988	-	upstream_gene_variant	MODIFIER	1902	1.01273	0.0584887	6.38e-47	4.48e-44	ENST00000452075;ENST00000761183;ENST00000761184;ENST00000692594;ENST00000692559;ENST00000701864;ENST00000687308;ENST00000435805;ENST00000701936;ENST00000690442;ENST00000691366;ENST00000689409;ENST00000473592;ENST00000691808;ENST00000701451;ENST00000700777;ENST00000685241;ENST00000701692;ENST00000761178;ENST00000761182;ENST00000761185;ENST00000761186;ENST00000686311;ENST00000690905;ENST00000761180…
chr12	rs11063369	G	A	0.4019	12:4918356:4924361:clu_57127_NA	4918356	4924361	KCNA6;GALNT8	intron_variant	MODIFIER	39795	-1.24632	0.0735683	6.71e-47	4.7e-44	ENST00000542998;ENST00000541339;ENST00000664363;ENST00000662877;ENST00000280684
chr9	rs10971823	T	G	0.2059	9:33971735:33973181:clu_29541_NA	33971735	33973181	UBAP2	intron_variant	MODIFIER	-13796	0.923967	0.0515401	7.29e-47	5.09e-44	ENST00000379238;ENST00000360802;ENST00000379239;ENST00000412543;ENST00000421278;ENST00000629575;ENST00000681980;ENST00000682209;ENST00000682239;ENST00000682914;ENST00000683084;ENST00000683140;ENST00000683252;ENST00000683659;ENST00000683717;ENST00000684158;ENST00000684298;ENST00000684754
chr19	rs56366060	C	T	0.2533	19:58003579:58004224:clu_47544_NA	58003579	58004224	ZNF419;AC003005.4	3_prime_UTR_variant	MODIFIER	15902	-1.21048	0.073969	7.53e-47	5.25e-44	ENST00000426954;ENST00000520540;ENST00000519310;ENST00000442920;ENST00000523439;ENST00000424930;ENST00000347466;ENST00000415379;ENST00000221735;ENST00000521754;ENST00000518999;ENST00000521137;ENST00000522346;ENST00000601674;ENST00000599674
chr1	rs823074	C	T	0.2983	1:205805431:205822916:clu_13965_NA	205805431	205822916	PM20D1	upstream_gene_variant	MODIFIER	-30593	-1.0652	0.0618096	8.27e-47	5.75e-44	ENST00000656763;ENST00000664917;ENST00000653632;ENST00000653838;ENST00000656162;ENST00000658744;ENST00000659357;ENST00000659861;ENST00000659611;ENST00000662563;ENST00000662659;ENST00000664013;ENST00000664067;ENST00000664074;ENST00000669196;ENST00000670417;ENST00000669230;ENST00000367136;ENST00000460624;ENST00000461807
chr12	rs11063369	G	A	0.4019	12:4923944:4984978:clu_57127_NA	4923944	4984978	KCNA6;GALNT8	intron_variant	MODIFIER	34207	-1.27864	0.0770165	8.92e-47	6.19e-44	ENST00000542998;ENST00000541339;ENST00000664363;ENST00000662877;ENST00000512511;ENST00000750473;ENST00000658418
chr12	rs11063369	G	A	0.4019	12:4922052:4923063:clu_57127_NA	4922052	4923063	KCNA6;GALNT8	intron_variant	MODIFIER	36099	-1.28371	0.0758853	9.19e-47	6.36e-44	ENST00000542998;ENST00000664363;ENST00000662877;ENST00000280684
chr19	rs10853897	T	C	0.308	19:57999351:58001515:clu_47538_NA	57999351	58001515	ZNF419;AC003005.4	upstream_gene_variant	MODIFIER	10006	-1.11841	0.0660098	1.04e-46	7.18e-44	ENST00000426954;ENST00000523882;ENST00000520540;ENST00000519310;ENST00000442920;ENST00000523312;ENST00000523439;ENST00000424930;ENST00000347466;ENST00000523138;ENST00000415379;ENST00000221735;ENST00000521754;ENST00000518999;ENST00000521137;ENST00000522346;ENST00000601674;ENST00000599674
chr2	rs34877576	AT	A	0.2352	2:218142995:218147438:clu_5573_NA	218142995	218147438	-	upstream_gene_variant	MODIFIER	-4539	-1.63259	0.0794929	1.09e-46	7.51e-44	ENST00000695932;ENST00000657920;ENST00000655995;ENST00000666326;ENST00000657418;ENST00000745093;ENST00000666026;ENST00000745361
chr12	rs11063369	G	A	0.4019	12:4918351:4959904:clu_57127_NA	4918351	4959904	KCNA6;GALNT8	intron_variant	MODIFIER	39800	-1.26698	0.0742061	1.19e-46	8.18e-44	ENST00000542998;ENST00000541339;ENST00000664363;ENST00000662877;ENST00000280684;ENST00000512511;ENST00000750473
chr1	rs3762374	T	C	0.2635	1:111682288:111682660:clu_11056_NA	111682288	111682660	CEPT1;DRAM2	splice_region_variant&intron_variant	LOW	-171	-1.12641	0.0651871	1.35e-46	9.25e-44	ENST00000484310;ENST00000286692;ENST00000539140;ENST00000496430;ENST00000490780;ENST00000463682;ENST00000700750;ENST00000498239;ENST00000545121;ENST00000480324;ENST00000476865
chr2	rs12474230	T	C	0.2719	2:223752606:223773451:clu_5911_NA	223752606	223773451	ACSL3	upstream_gene_variant	MODIFIER	19847	1.01584	0.0600466	1.65e-46	1.13e-43	ENST00000392066;ENST00000535678;ENST00000357430;ENST00000413316;ENST00000680382;ENST00000681017;ENST00000681906;ENST00000407441;ENST00000680251;ENST00000679541;ENST00000679545;ENST00000679514;ENST00000679546;ENST00000679558;ENST00000680147;ENST00000680395;ENST00000680424;ENST00000680684;ENST00000680736;ENST00000680921;ENST00000681009;ENST00000681292;ENST00000681326;ENST00000680420;ENST00000680525…
chr12	rs11063369	G	A	0.4019	12:4924430:4948463:clu_57127_NA	4924430	4948463	KCNA6;GALNT8	intron_variant	MODIFIER	33721	-1.27552	0.0760875	1.81e-46	1.23e-43	ENST00000542998;ENST00000541339;ENST00000664363;ENST00000662877;ENST00000512511
chr10	rs4745814	T	A	0.3567	10:78204474:78316967:clu_17077_NA	78204474	78316967	C10orf11	intron_variant	MODIFIER	-99	-1.11231	0.0654414	1.85e-46	1.26e-43	ENST00000611255;ENST00000593699;ENST00000372499;ENST00000496424;ENST00000488655;ENST00000598708;ENST00000468134;ENST00000596228;ENST00000597823;ENST00000488759;ENST00000483375;ENST00000493194;ENST00000595936;ENST00000493690;ENST00000597938
chr6	rs78231014	G	A	0.3649	6:29693340:29693788:clu_72356_NA	29693340	29693788	HLA-F	non_coding_transcript_exon_variant	MODIFIER	231048	-1.67263	0.0920276	2.08e-46	1.41e-43	ENST00000849927;ENST00000849928;ENST00000849929;ENST00000849931;ENST00000849930;ENST00000849933;ENST00000849932;ENST00000849934;ENST00000376861;ENST00000334668;ENST00000489502;ENST00000259951;ENST00000434407;ENST00000429294;ENST00000484704;ENST00000606273;ENST00000465459;ENST00000475996;ENST00000444621
chr5	rs7733974	T	C	0.2512	5:72370680:72373165:clu_39655_NA	72370680	72373165	FCHO2	downstream_gene_variant	MODIFIER	-34978	-1.75829	0.08399	2.13e-46	1.44e-43	ENST00000430046;ENST00000512348;ENST00000508431
chr3	rs6796232	A	C	0.3173	3:139296692:139297656:clu_36790_NA	139296692	139297656	-	upstream_gene_variant	MODIFIER	-1139	0.82795	0.0484139	2.22e-46	1.5e-43	ENST00000381790;ENST00000515247;ENST00000655667;ENST00000659546;ENST00000660194;ENST00000661884;ENST00000662234;ENST00000658348;ENST00000296202;ENST00000339837;ENST00000413939;ENST00000506254;ENST00000507242;ENST00000509291;ENST00000511444;ENST00000645290;ENST00000646611;ENST00000512391;ENST00000642987;ENST00000645507;ENST00000647257;ENST00000704800;ENST00000643695
chr4	rs12498539	T	C	0.2974	4:120449944:120464908:clu_65478_NA	120449944	120464908	PDE5A	upstream_gene_variant	MODIFIER	18425	-1.08534	0.0634244	2.39e-46	1.61e-43	ENST00000776108;ENST00000701593;ENST00000776110;ENST00000776111;ENST00000776112;ENST00000685974;ENST00000688315;ENST00000776109;ENST00000500559;ENST00000692945;ENST00000498873;ENST00000776106;ENST00000776120;ENST00000776114;ENST00000776113;ENST00000701107;ENST00000701246;ENST00000776107;ENST00000776119;ENST00000776118;ENST00000776117;ENST00000776116;ENST00000776115;ENST00000776122;ENST00000692409…
chr1	rs9438393	G	A	0.2978	1:205827417:205831573:clu_13965_NA	205827417	205831573	-	splice_region_variant&intron_variant	LOW	-44700	-1.04482	0.0629087	2.75e-46	1.85e-43	ENST00000656763;ENST00000664917;ENST00000653632;ENST00000653838;ENST00000656162;ENST00000656452;ENST00000658744;ENST00000659357;ENST00000659861;ENST00000659611;ENST00000662563;ENST00000662659;ENST00000664013;ENST00000664067;ENST00000664074;ENST00000669196;ENST00000670417;ENST00000669230;ENST00000670773;ENST00000665342
chr12	rs11063369	G	A	0.4019	12:4874712:4948463:clu_57127_NA	4874712	4948463	KCNA6;GALNT8	intron_variant	MODIFIER	83439	-1.19692	0.070958	2.85e-46	1.91e-43	ENST00000648836;ENST00000252318;ENST00000648865;ENST00000542998;ENST00000535354;ENST00000541339;ENST00000664363;ENST00000662877;ENST00000542988;ENST00000280684;ENST00000512511
chr7	rs6462674	G	A	0.4341	7:36446175:36447343:clu_88163_NA	36446175	36447343	ANLN	downstream_gene_variant	MODIFIER	21265	0.801683	0.046161	3.01e-46	2.01e-43	ENST00000396068;ENST00000265748;ENST00000460598;ENST00000429082;ENST00000441696;ENST00000452877;ENST00000495714
chr7	rs1965558	G	A	0.4455	7:64293558:64312177:clu_88660_NA	64293558	64312177	ZNF138	upstream_gene_variant	MODIFIER	27808	0.963195	0.0565457	3.83e-46	2.56e-43	ENST00000359735;ENST00000440598;ENST00000437743;ENST00000307355;ENST00000430838;ENST00000427545;ENST00000816474
chr7	rs67893541	TTATC	T	0.265	7:149572734:149576424:clu_91097_NA	149572734	149576424	ATP6V0E2	upstream_gene_variant	MODIFIER	5677	1.25658	0.0651518	4.29e-46	2.86e-43	ENST00000464939;ENST00000421974;ENST00000456496;ENST00000649866;ENST00000425642;ENST00000464683;ENST00000479613;ENST00000606024;ENST00000471877;ENST00000464662;ENST00000483478;ENST00000495408;ENST00000490092
chr14	rs74061789	A	C	0.06772	14:74763152:74764342:clu_20718_NA	74763152	74764342	ABCD4	intergenic_region	MODIFIER	-18189	1.6049	0.0616542	4.47e-46	2.97e-43	ENST00000356924;ENST00000481935;ENST00000460308;ENST00000469672;ENST00000475240;ENST00000470637;ENST00000489678;ENST00000553486;ENST00000553745;ENST00000554453;ENST00000555617;ENST00000556119;ENST00000556971;ENST00000557554;ENST00000557588
chr2	rs11409408	C	CA	0.4755	2:24387204:24390496:clu_568_NA	24387204	24390496	FAM228B;RP11-507M3.1	upstream_gene_variant	MODIFIER	16737	-0.652937	0.0379802	6.69e-46	4.44e-43	ENST00000613899;ENST00000615575;ENST00000615135;ENST00000611127;ENST00000611917;ENST00000611138;ENST00000610442;ENST00000428344
chr3	rs73885521	C	T	0.1363	3:177671992:177677494:clu_37440_NA	177671992	177677494	-	upstream_gene_variant	MODIFIER	-4122	-1.40726	0.0879254	9.61e-46	6.36e-43	ENST00000719245;ENST00000666168;ENST00000603299;ENST00000719252;ENST00000719250;ENST00000719248;ENST00000719247;ENST00000719251;ENST00000719249
chr1	rs6657059	G	T	0.1243	1:219260002:219329462:clu_14293_NA	219260002	219329462	-	intron_variant	MODIFIER	72055	1.32713	0.0692952	1.09e-45	7.18e-43	ENST00000441331;ENST00000691001;ENST00000663684;ENST00000685043;ENST00000702786;ENST00000657470;ENST00000655283;ENST00000811048;ENST00000811049;ENST00000658274;ENST00000669535;ENST00000670257;ENST00000670576;ENST00000686513;ENST00000687117;ENST00000690528;ENST00000692527;ENST00000811050;ENST00000811051;ENST00000811053;ENST00000811056;ENST00000811058;ENST00000811059;ENST00000811064;ENST00000811087…
chr17	rs1378358	T	C	0.149	17:44271104:44274177:clu_69473_NA	44271104	44274177	-	upstream_gene_variant	MODIFIER	516207	-1.17082	0.068325	1.09e-45	7.18e-43	ENST00000572904;ENST00000574590;ENST00000575318;ENST00000571698;ENST00000638269;ENST00000639099;ENST00000639150;ENST00000639356;ENST00000574655;ENST00000638902;ENST00000639375;ENST00000576739;ENST00000648792;ENST00000398275;ENST00000686301;ENST00000572973;ENST00000572634
chr12	rs11063369	G	A	0.4019	12:4923944:4933534:clu_57127_NA	4923944	4933534	KCNA6;GALNT8	intron_variant	MODIFIER	34207	-1.27858	0.0758162	1.11e-45	7.29e-43	ENST00000542998;ENST00000541339;ENST00000664363;ENST00000662877
chr12	rs11063369	G	A	0.4019	12:4918351:4948463:clu_57127_NA	4918351	4948463	KCNA6;GALNT8	intron_variant	MODIFIER	39800	-1.27848	0.0736011	1.21e-45	7.93e-43	ENST00000542998;ENST00000541339;ENST00000664363;ENST00000662877;ENST00000280684;ENST00000512511
chr9	rs10971836	T	C	0.2054	9:33971752:33973181:clu_29541_NA	33971752	33973181	UBAP2	upstream_gene_variant	MODIFIER	20838	-1.26593	0.0655473	1.25e-45	8.17e-43	ENST00000379238;ENST00000360802;ENST00000379239;ENST00000412543;ENST00000421278;ENST00000629575;ENST00000681980;ENST00000682209;ENST00000682239;ENST00000682914;ENST00000683084;ENST00000683140;ENST00000683252;ENST00000683659;ENST00000683717;ENST00000684158;ENST00000684298;ENST00000684754
chr2	2:98273290	T	C	0.3987	2:98175457:98177295:clu_2794_NA	98175457	98177295	-	3_prime_UTR_variant	MODIFIER	97832	1.21803	0.0657236	1.57e-45	1.02e-42	ENST00000359901;ENST00000258459;ENST00000443455;ENST00000419390
chr4	rs962104	A	G	0.3408	4:134018038:134036651:clu_65691_NA	134018038	134036651	-	upstream_gene_variant	MODIFIER	10639	0.964379	0.058191	1.58e-45	1.03e-42	ENST00000667505;ENST00000656167;ENST00000671428;ENST00000505289;ENST00000670166;ENST00000664075;ENST00000662896;ENST00000670280;ENST00000664880;ENST00000660426;ENST00000732794;ENST00000659189;ENST00000732795;ENST00000732797;ENST00000732804;ENST00000732796;ENST00000732798;ENST00000732799;ENST00000732800;ENST00000732801;ENST00000732802;ENST00000732815;ENST00000732814;ENST00000732812;ENST00000732810…
chr6	rs9271230	C	T	0.2945	6:32485529:32521153:clu_72816_NA	32485529	32521153	HLA-DRB5	intergenic_region	MODIFIER	93989	-1.24804	0.067534	1.75e-45	1.14e-42	ENST00000374975;ENST00000714490;ENST00000804524;ENST00000804427;ENST00000516107;ENST00000804227;ENST00000411500;ENST00000437183;ENST00000437650
chr17	rs9904865	C	T	0.3266	17:44908279:44908814:clu_69520_NA	44908279	44908814	WNT3	upstream_gene_variant	MODIFIER	-17	-1.1069	0.0659776	2.35e-45	1.52e-42	ENST00000706495;ENST00000573788;ENST00000572508;ENST00000576471
chr3	rs7635704	C	T	0.2225	3:158459933:158460161:clu_37161_NA	158459933	158460161	-	downstream_gene_variant	MODIFIER	-214	-1.09057	0.066446	2.49e-45	1.61e-42	ENST00000486568;ENST00000491804;ENST00000465477;ENST00000468242;ENST00000668475;ENST00000477589;ENST00000496842
chr19	rs420584	T	C	0.3497	19:44492710:44495700:clu_46047_NA	44492710	44495700	ZNF155	downstream_gene_variant	MODIFIER	2546	-1.12859	0.0635657	3.17e-45	2.04e-42	ENST00000590411;ENST00000611002;ENST00000588531;ENST00000270014;ENST00000591532;ENST00000407951;ENST00000590615;ENST00000587302;ENST00000586454
chr1	rs61832055	G	A	0.4492	1:213009529:213027549:clu_14193_NA	213009529	213027549	-	intron_variant	MODIFIER	5692	-0.845097	0.0499523	4.57e-45	2.94e-42	ENST00000332912;ENST00000356684;ENST00000432247
chr2	rs59371153	C	T	0.2289	2:97873576:97873671:clu_2764_NA	97873576	97873671	ANKRD36	intron_variant	MODIFIER	-62779	-1.05989	0.0628194	5.11e-45	3.28e-42	ENST00000420699;ENST00000652721;ENST00000461153
chr1	rs1836768	G	A	0.4711	1:242349266:242350349:clu_15066_NA	242349266	242350349	-	intron_variant	MODIFIER	-37777	-0.835323	0.0481193	7.04e-45	4.5e-42	ENST00000536534;ENST00000314833;ENST00000427495;ENST00000442594;ENST00000366545;ENST00000467561;ENST00000821905;ENST00000608241;ENST00000666220
chr13	rs17600984	A	C	0.2234	13:46672916:46687319:clu_80197_NA	46672916	46687319	-	intron_variant	MODIFIER	2797	-1.03463	0.0625068	7.04e-45	4.5e-42	ENST00000415033;ENST00000606243;ENST00000624622;ENST00000653655;ENST00000658197;ENST00000839803;ENST00000663015;ENST00000663159;ENST00000606991;ENST00000659354;ENST00000664417;ENST00000839804;ENST00000662364;ENST00000665492;ENST00000667034;ENST00000667409;ENST00000669053;ENST00000671398;ENST00000839805;ENST00000839807;ENST00000181383;ENST00000439329;ENST00000675730;ENST00000674625
chr6	rs2395754	C	T	0.4328	6:41103080:41106347:clu_73343_NA	41103080	41106347	-	upstream_gene_variant	MODIFIER	-75561	0.893078	0.0501913	7.4e-45	4.72e-42	ENST00000457653;ENST00000567255;ENST00000736435;ENST00000736436
chr3	rs73077367	A	G	0.2651	3:41954391:41957469:clu_34033_NA	41954391	41957469	-	intron_variant	MODIFIER	-102433	1.27368	0.0762032	8.14e-45	5.18e-42	ENST00000301831;ENST00000420927;ENST00000481226;ENST00000484323
chr17	rs2954742	A	G	0.3518	17:15406546:15449099:clu_67715_NA	15406546	15449099	-	upstream_gene_variant	MODIFIER	45037	0.802457	0.043347	8.26e-45	5.24e-42	ENST00000522212;ENST00000557349;ENST00000481756;ENST00000518506;ENST00000524205;ENST00000225576;ENST00000581273;ENST00000584811;ENST00000518321;ENST00000438826;ENST00000428082;ENST00000523573;ENST00000521179;ENST00000583206;ENST00000419890;ENST00000452091;ENST00000584643
chr5	rs2927608	A	G	0.4054	5:96244821:96248341:clu_40216_NA	96244821	96248341	ERAP2;CTD-2260A17.2	downstream_gene_variant	MODIFIER	7610	-0.949202	0.0561954	9.43e-45	5.97e-42	ENST00000501338;ENST00000665723;ENST00000660209;ENST00000656950;ENST00000659319;ENST00000655392;ENST00000660988;ENST00000663822;ENST00000665421;ENST00000669694;ENST00000723341;ENST00000510373;ENST00000513084;ENST00000437043;ENST00000508077;ENST00000714228;ENST00000379904;ENST00000515387
chr12	rs11063369	G	A	0.4019	12:4922052:4923322:clu_57127_NA	4922052	4923322	KCNA6;GALNT8	intron_variant	MODIFIER	36099	-1.28964	0.076225	1.02e-44	6.45e-42	ENST00000542998;ENST00000664363;ENST00000662877;ENST00000280684
chr15	rs11072631	C	T	0.2509	15:77176217:77196955:clu_54199_NA	77176217	77196955	SCAPER	upstream_gene_variant	MODIFIER	-43309	0.797001	0.0405997	1.15e-44	7.25e-42	ENST00000324767;ENST00000303521;ENST00000563290;ENST00000563919;ENST00000564177;ENST00000564590;ENST00000565372;ENST00000565507;ENST00000565970;ENST00000568382
chr5	rs11948870	T	C	0.1574	5:1599384:1599742:clu_38397_NA	1599384	1599742	-	downstream_gene_variant	MODIFIER	17783	1.2443	0.0746861	1.24e-44	7.8e-42	ENST00000721041;ENST00000721043;ENST00000721040;ENST00000721052;ENST00000721045;ENST00000721046;ENST00000721047;ENST00000721048;ENST00000721049;ENST00000721050;ENST00000721051;ENST00000721044;ENST00000721405;ENST00000721404;ENST00000721403;ENST00000721402;ENST00000507290;ENST00000721053;ENST00000721038;ENST00000701631;ENST00000721042;ENST00000691115;ENST00000507505;ENST00000512335;ENST00000507841…
chr1	rs1836768	G	A	0.4711	1:242341667:242347348:clu_15066_NA	242341667	242347348	PLD5	intron_variant	MODIFIER	-30178	-0.836914	0.0481225	1.28e-44	8.04e-42	ENST00000536534;ENST00000314833;ENST00000427495;ENST00000442594;ENST00000366545;ENST00000467561;ENST00000656612;ENST00000666166;ENST00000821905;ENST00000608241;ENST00000666220
chr3	rs4857533	G	A	0.1744	3:197351058:197354651:clu_38149_NA	197351058	197354651	-	upstream_gene_variant	MODIFIER	-9036	1.12307	0.0514058	1.61e-44	1.01e-41	ENST00000751206;ENST00000751207;ENST00000414207;ENST00000418868;ENST00000701851;ENST00000440535;ENST00000449003;ENST00000685331;ENST00000685536;ENST00000685600;ENST00000686003;ENST00000688268;ENST00000689038;ENST00000689716;ENST00000701522;ENST00000701709;ENST00000751208;ENST00000453454;ENST00000751209;ENST00000751210;ENST00000751211;ENST00000751212;ENST00000751213;ENST00000751214;ENST00000701105…
chr14	rs2402408	A	G	0.4609	14:94563311:94563841:clu_21354_NA	94563311	94563841	IFI27L1	intron_variant	MODIFIER	746	0.88488	0.05303	1.61e-44	1.01e-41	ENST00000553350;ENST00000555523;ENST00000557600;ENST00000393115;ENST00000554166;ENST00000556381;ENST00000553664;ENST00000555341;ENST00000557218;ENST00000554544;ENST00000557066;ENST00000554562
chr12	rs11063369	G	A	0.4019	12:4923944:4941456:clu_57127_NA	4923944	4941456	KCNA6;GALNT8	intron_variant	MODIFIER	34207	-1.27192	0.0742836	1.65e-44	1.03e-41	ENST00000542998;ENST00000541339;ENST00000664363;ENST00000662877
chr4	rs74690813	G	A	0.08945	4:175014448:175041048:clu_66333_NA	175014448	175041048	-	intron_variant	MODIFIER	11832	-1.78926	0.109887	1.68e-44	1.05e-41	ENST00000729422;ENST00000687371;ENST00000503140;ENST00000729426;ENST00000662272;ENST00000671681;ENST00000670219;ENST00000515444;ENST00000656529;ENST00000666320;ENST00000729419;ENST00000691783;ENST00000729427;ENST00000729428;ENST00000729444;ENST00000729429;ENST00000729442;ENST00000729443;ENST00000729420;ENST00000729421;ENST00000729423;ENST00000729430;ENST00000729431;ENST00000729432;ENST00000729434…
chr6	rs115863944	C	T	0.4974	6:29912393:29912836:clu_72359_NA	29912393	29912836	HLA-A	upstream_gene_variant	MODIFIER	-19779	1.30668	0.06818	1.75e-44	1.09e-41	ENST00000849679;ENST00000849682;ENST00000849693;ENST00000849697;ENST00000376806;ENST00000376809;ENST00000496081;ENST00000376802;ENST00000396634;ENST00000495183;ENST00000461903;ENST00000479320;ENST00000706898;ENST00000706899;ENST00000638375;ENST00000706892;ENST00000706893;ENST00000706894;ENST00000706895;ENST00000706897;ENST00000706896;ENST00000706900;ENST00000706901;ENST00000706902;ENST00000706903…
chr11	rs4337054	C	T	0.1515	11:130765051:130773150:clu_28759_NA	130765051	130773150	SNX19	upstream_gene_variant	MODIFIER	14221	1.18522	0.0696669	1.77e-44	1.1e-41	ENST00000265909;ENST00000526579;ENST00000534726;ENST00000533318;ENST00000528555;ENST00000530356;ENST00000524460;ENST00000527451
chr5	rs114023289	T	C	0.2015	5:87706011:87732090:clu_39992_NA	87706011	87732090	-	intron_variant	MODIFIER	-97377	-0.877989	0.0554137	1.8e-44	1.11e-41	ENST00000504922;ENST00000501715;ENST00000658478;ENST00000657972;ENST00000508015;ENST00000513694;ENST00000510087;ENST00000656195;ENST00000657617;ENST00000787432;ENST00000654762;ENST00000787431;ENST00000501869;ENST00000689901;ENST00000665517;ENST00000787438;ENST00000787439;ENST00000787440;ENST00000787445;ENST00000665319;ENST00000787444;ENST00000787449;ENST00000787448;ENST00000787451;ENST00000787450…
chr1	rs61832055	G	A	0.4492	1:213009529:213014270:clu_14193_NA	213009529	213014270	C1orf227	intron_variant	MODIFIER	5692	-0.853543	0.0500535	2.3e-44	1.42e-41	ENST00000332912
chr3	rs73174971	T	C	0.04739	3:167745625:167747011:clu_37290_NA	167745625	167747011	GOLIM4	3_prime_UTR_variant	MODIFIER	-17572	-2.91273	0.173612	2.33e-44	1.43e-41	ENST00000470487;ENST00000309027
chr6	rs114040558	G	A	0.07346	6:29912411:29912836:clu_72359_NA	29912411	29912836	HLA-A	upstream_gene_variant	MODIFIER	-112345	2.54155	0.0876556	2.65e-44	1.63e-41	ENST00000849679;ENST00000849682;ENST00000849693;ENST00000849697;ENST00000376806;ENST00000376809;ENST00000496081;ENST00000376802;ENST00000396634;ENST00000495183;ENST00000461903;ENST00000479320;ENST00000706898;ENST00000706899;ENST00000638375;ENST00000706892;ENST00000706893;ENST00000706894;ENST00000706895;ENST00000706897;ENST00000706896;ENST00000706900;ENST00000706901;ENST00000706902;ENST00000706903…
chr8	rs59148819	A	G	0.1203	8:28040781:28047166:clu_84586_NA	28040781	28047166	ELP3	splice_region_variant&non_coding_transcript_exon_variant	LOW	-70	1.22692	0.0718143	2.72e-44	1.67e-41	ENST00000380353;ENST00000519261;ENST00000517975;ENST00000256398;ENST00000518112;ENST00000523687;ENST00000524103;ENST00000537665;ENST00000521015;ENST00000523357;ENST00000842508
chr4	rs503950	T	G	0.4303	4:169317275:169321977:clu_66250_NA	169317275	169321977	DDX60L	upstream_gene_variant	MODIFIER	-91305	-1.13004	0.0673088	2.94e-44	1.8e-41	ENST00000682922;ENST00000511577;ENST00000505890;ENST00000514580;ENST00000503190;ENST00000505863
chr2	rs62114506	C	G	0.2317	2:243562:247538:clu_4_NA	243562	247538	SH3YL1	splice_region_variant&intron_variant	LOW	-770	1.03771	0.0620306	3.28e-44	2e-41	ENST00000403712;ENST00000356150;ENST00000463865;ENST00000403657;ENST00000405430;ENST00000403658;ENST00000471948;ENST00000468321;ENST00000451005;ENST00000402632;ENST00000431160;ENST00000454318;ENST00000473104;ENST00000488044;ENST00000497051;ENST00000488979;ENST00000475027;ENST00000479739;ENST00000626873
chr11	rs11214582	T	C	0.3634	11:113210196:113212559:clu_27984_NA	113210196	113212559	TTC12	intron_variant	MODIFIER	7853	0.898637	0.0467593	4.74e-44	2.89e-41	ENST00000464224;ENST00000314756;ENST00000393020;ENST00000478125;ENST00000483239;ENST00000494714;ENST00000525965;ENST00000527362;ENST00000529221;ENST00000534793
chr1	rs71652529	G	C	0.218	1:93804831:93804914:clu_10613_NA	93804831	93804914	-	upstream_gene_variant	MODIFIER	-62382	-1.19241	0.0738749	5.76e-44	3.5e-41	ENST00000413606;ENST00000421202;ENST00000411670;ENST00000452347;ENST00000653362;ENST00000655606;ENST00000445076;ENST00000447577;ENST00000451302;ENST00000457387;ENST00000438777;ENST00000449305;ENST00000661111;ENST00000450843;ENST00000657560;ENST00000659026;ENST00000668257;ENST00000669506;ENST00000670231;ENST00000832692;ENST00000832693;ENST00000832694;ENST00000832695
chr3	rs6794496	T	C	0.1122	3:132400934:132402243:clu_36618_NA	132400934	132402243	NPHP3	3_prime_UTR_variant	MODIFIER	665	1.30589	0.0580796	5.83e-44	3.54e-41	ENST00000471702;ENST00000632629;ENST00000474871;ENST00000337331;ENST00000493732;ENST00000490993;ENST00000684294;ENST00000465756;ENST00000512094
chr11	rs60863026	A	G	0.05838	11:73610289:73611315:clu_27104_NA	73610289	73611315	PAAF1	upstream_gene_variant	MODIFIER	23489	-2.15914	0.110516	5.94e-44	3.6e-41	ENST00000541951;ENST00000504441;ENST00000543814;ENST00000535604;ENST00000542293;ENST00000536003;ENST00000310571;ENST00000544552;ENST00000546039;ENST00000376384;ENST00000543079;ENST00000536582;ENST00000544909
chr15	rs9635380	G	A	0.2519	15:77176217:77197640:clu_54199_NA	77176217	77197640	SCAPER	intron_variant	MODIFIER	-72739	-1.13388	0.0548748	6.45e-44	3.9e-41	ENST00000324767;ENST00000303521;ENST00000563290;ENST00000563919;ENST00000564177;ENST00000564590;ENST00000565372;ENST00000565507;ENST00000565970;ENST00000568382
chr20	rs12480106	G	A	0.1446	20:52570234:52601826:clu_83052_NA	52570234	52601826	BCAS1	upstream_gene_variant	MODIFIER	46774	-1.31979	0.0835811	6.97e-44	4.2e-41	ENST00000448484;ENST00000685429;ENST00000371435;ENST00000395961;ENST00000688948;ENST00000690125;ENST00000688711;ENST00000689476;ENST00000422805;ENST00000686565
chr20	rs6108564	T	C	0.145	20:10389451:10394444:clu_81721_NA	10389451	10394444	-	upstream_gene_variant	MODIFIER	9481	1.22017	0.0718774	8.22e-44	4.93e-41	ENST00000347364;ENST00000651692;ENST00000652676;ENST00000399054;ENST00000609375;ENST00000713549;ENST00000649912
chr19	rs11669345	T	C	0.1778	19:59102991:59110334:clu_47674_NA	59102991	59110334	-	upstream_gene_variant	MODIFIER	-40733	0.680662	0.0414539	1.06e-43	6.35e-41	ENST00000651608;ENST00000789832;ENST00000789839;ENST00000473164;ENST00000789831;ENST00000789835;ENST00000789836;ENST00000789837;ENST00000789841;ENST00000789834;ENST00000789833;ENST00000789842;ENST00000789840;ENST00000789843;ENST00000789844;ENST00000789845;ENST00000652551;ENST00000487264;ENST00000789838;ENST00000790075;ENST00000596029;ENST00000596427;ENST00000464061
chr2	rs1177306	A	G	0.4145	2:61372331:61390187:clu_1700_NA	61372331	61390187	C2orf74;KIAA1841	upstream_gene_variant	MODIFIER	15504	0.789085	0.049936	1.32e-43	7.89e-41	ENST00000462959;ENST00000715767;ENST00000733743;ENST00000733741;ENST00000733744;ENST00000605902;ENST00000606876;ENST00000733742;ENST00000607743;ENST00000733745;ENST00000733746;ENST00000426997;ENST00000464909;ENST00000489686;ENST00000398622;ENST00000432605;ENST00000488469
chr1	rs1836768	G	A	0.4711	1:242349268:242355457:clu_15066_NA	242349268	242355457	PLD5	intron_variant	MODIFIER	-37779	-0.844031	0.0478944	1.59e-43	9.48e-41	ENST00000536534;ENST00000314833;ENST00000427495;ENST00000442594;ENST00000366545;ENST00000467561;ENST00000821905;ENST00000608241;ENST00000666220;ENST00000516275
chr19	rs2304243	G	C	0.4291	19:41938313:41939177:clu_45847_NA	41938313	41939177	ATP5SL	upstream_gene_variant	MODIFIER	4394	0.819383	0.050863	1.71e-43	1.02e-40	ENST00000438807;ENST00000221943;ENST00000589503;ENST00000592922;ENST00000594660;ENST00000301183;ENST00000589970;ENST00000417807;ENST00000590641;ENST00000594339;ENST00000597457;ENST00000595425
chr1	rs10745330	T	C	0.4852	1:113068733:113084573:clu_11119_NA	113068733	113084573	WNT2B;ST7L	3_prime_UTR_variant	MODIFIER	14705	1.09335	0.0655226	1.8e-43	1.07e-40	ENST00000369686;ENST00000369684;ENST00000358039;ENST00000361846;ENST00000360743;ENST00000418497;ENST00000369666;ENST00000343210;ENST00000369669;ENST00000463235;ENST00000477682;ENST00000497457;ENST00000490715;ENST00000480988;ENST00000495109;ENST00000498197;ENST00000490067
chr1	rs1836768	G	A	0.4711	1:242310856:242355497:clu_15066_NA	242310856	242355497	PLD5	intron_variant	MODIFIER	633	-0.828123	0.0486649	2.28e-43	1.35e-40	ENST00000536534;ENST00000314833;ENST00000427495;ENST00000442594;ENST00000366545;ENST00000467561;ENST00000656612;ENST00000822048;ENST00000666166;ENST00000821905;ENST00000608241;ENST00000666220;ENST00000516275
chr8	rs59148819	A	G	0.1203	8:28019595:28040711:clu_84586_NA	28019595	28040711	ELP3	splice_region_variant&non_coding_transcript_exon_variant	LOW	21116	1.23391	0.0732314	2.52e-43	1.49e-40	ENST00000380353;ENST00000519261;ENST00000517975;ENST00000256398;ENST00000518112;ENST00000523687;ENST00000524103;ENST00000537665;ENST00000521015;ENST00000523357;ENST00000842508
chr22	rs132876	T	C	0.1939	22:45567033:45567481:clu_23651_NA	45567033	45567481	NUP50	splice_donor_variant&intron_variant	HIGH	1	0.749084	0.0388364	3.44e-43	2.03e-40	ENST00000347635;ENST00000407019;ENST00000424634;ENST00000417702;ENST00000419387;ENST00000422489;ENST00000434760;ENST00000430547;ENST00000396096;ENST00000493456;ENST00000484186;ENST00000497960;ENST00000486184
chr14	rs10685638	C	CAT	0.07622	14:96846092:96848584:clu_21438_NA	96846092	96848584	GSKIP	upstream_gene_variant	MODIFIER	9022	1.89606	0.0938534	3.54e-43	2.09e-40	ENST00000438650;ENST00000555088;ENST00000553699;ENST00000554182;ENST00000555181;ENST00000556095;ENST00000555757
chr2	rs12993250	T	C	0.3974	2:97870000:97875418:clu_2763_NA	97870000	97875418	ANKRD36	intron_variant	MODIFIER	305711	1.00614	0.0602862	3.61e-43	2.12e-40	ENST00000420699;ENST00000652721;ENST00000461153
chr10	rs12259669	T	G	0.1145	10:32854548:32873160:clu_16082_NA	32854548	32873160	CCDC7;C10ORF68	intron_variant	MODIFIER	75307	0.968951	0.0506505	4.12e-43	2.42e-40	ENST00000476558;ENST00000277657;ENST00000362006;ENST00000639629;ENST00000639041;ENST00000375025;ENST00000302316;ENST00000639290
chr6	rs4710837	T	C	0.4656	6:170892711:170893387:clu_76262_NA	170892711	170893387	PDCD2	intergenic_region	MODIFIER	-69026	-0.89005	0.0564956	4.13e-43	2.42e-40	ENST00000541970;ENST00000167218;ENST00000392090;ENST00000545869;ENST00000542896;ENST00000544866;ENST00000539212;ENST00000538195;ENST00000453163;ENST00000537445;ENST00000544336;ENST00000614056;ENST00000443345;ENST00000544755
chr6	rs2439537	T	C	0.2747	6:13306759:13307832:clu_71970_NA	13306759	13307832	TBC1D7	splice_region_variant&intron_variant	LOW	1064	-1.20482	0.0657901	4.14e-43	2.42e-40	ENST00000421203;ENST00000356436;ENST00000379300;ENST00000343141;ENST00000379307;ENST00000446018;ENST00000422136;ENST00000420456;ENST00000606214;ENST00000452989;ENST00000450347;ENST00000607532;ENST00000607658
chr3	rs4857533	G	A	0.1744	3:197348739:197349058:clu_38148_NA	197348739	197349058	-	upstream_gene_variant	MODIFIER	-6717	-1.38835	0.0831247	4.25e-43	2.48e-40	ENST00000751206;ENST00000751207;ENST00000414207;ENST00000418868;ENST00000701851;ENST00000440535;ENST00000449003;ENST00000685331;ENST00000685536;ENST00000685600;ENST00000686003;ENST00000688268;ENST00000689038;ENST00000689716;ENST00000701522;ENST00000701709;ENST00000751208;ENST00000453454;ENST00000751209;ENST00000751210;ENST00000751211;ENST00000751212;ENST00000751213;ENST00000751214;ENST00000701105…
chr1	rs3766606	T	G	0.2054	1:8021795:8022823:clu_7320_NA	8021795	8022823	PARK7	upstream_gene_variant	MODIFIER	401	1.12266	0.0688612	4.49e-43	2.61e-40	ENST00000493373;ENST00000460192;ENST00000493678;ENST00000377493;ENST00000338639;ENST00000465354;ENST00000377491;ENST00000377488
chr7	rs3757417	G	T	0.09555	7:65589645:65592691:clu_88721_NA	65589645	65592691	-	3_prime_UTR_variant	MODIFIER	235611	1.45318	0.0807699	4.63e-43	2.69e-40	ENST00000450043;ENST00000360415;ENST00000431089;ENST00000398684;ENST00000718079;ENST00000718080;ENST00000395326;ENST00000338592;ENST00000486848;ENST00000435524
chr7	rs329571	G	C	0.3957	7:35221114:35223113:clu_88122_NA	35221114	35223113	-	intron_variant	MODIFIER	-125328	0.855393	0.0523244	5.58e-43	3.23e-40	ENST00000702478;ENST00000784187;ENST00000458672;ENST00000687539;ENST00000688534;ENST00000689162;ENST00000689437;ENST00000690392;ENST00000691326;ENST00000692280;ENST00000693278;ENST00000702738;ENST00000784182;ENST00000784184;ENST00000784196;ENST00000784195;ENST00000784192;ENST00000784191;ENST00000784190;ENST00000784189;ENST00000690478;ENST00000784186;ENST00000784185;ENST00000784183;ENST00000784193…
chr12	rs11063369	G	A	0.4019	12:4918351:4923059:clu_57127_NA	4918351	4923059	-	intron_variant	MODIFIER	39800	-1.29123	0.0769293	5.62e-43	3.25e-40	ENST00000542998;ENST00000664363;ENST00000662877;ENST00000280684
chr6	rs911190	T	G	0.1194	6:125579883:125583980:clu_75144_NA	125579883	125583980	TPD52L1;HDDC2	upstream_gene_variant	MODIFIER	-118	1.24501	0.0565477	5.86e-43	3.38e-40	ENST00000304877;ENST00000368402;ENST00000368388;ENST00000527711;ENST00000528193;ENST00000392482;ENST00000524679;ENST00000530868;ENST00000532423;ENST00000532429;ENST00000534199;ENST00000534000;ENST00000576089;ENST00000571678;ENST00000608456;ENST00000609477
chr2	rs67011763	A	T	0.2324	2:7054386:7055954:clu_173_NA	7054386	7055954	-	upstream_gene_variant	MODIFIER	11	1.05568	0.0613956	6.53e-43	3.76e-40	ENST00000654458;ENST00000656329;ENST00000659594;ENST00000655735;ENST00000418970;ENST00000654416;ENST00000661352;ENST00000424351;ENST00000653376;ENST00000437589;ENST00000660837;ENST00000655156;ENST00000657786;ENST00000660102;ENST00000663387;ENST00000666155;ENST00000666343;ENST00000668067;ENST00000668217;ENST00000668478;ENST00000669858;ENST00000670983;ENST00000779914;ENST00000426122;ENST00000661763…
chr14	rs11397751	TA	T	0.3293	14:31858208:31863258:clu_19622_NA	31858208	31863258	HEATR5A;RP11-176H8.1	intron_variant	MODIFIER	-52418	-0.836633	0.04977	7.84e-43	4.51e-40	ENST00000543095;ENST00000549185
chr16	rs11866692	C	T	0.1423	16:1029110:1031145:clu_47868_NA	1029110	1031145	LMF1	upstream_gene_variant	MODIFIER	516	1.16022	0.0685563	9.92e-43	5.69e-40	ENST00000545827;ENST00000570014;ENST00000563863;ENST00000711632;ENST00000562570;ENST00000563837;ENST00000565069;ENST00000565139;ENST00000565467;ENST00000568394;ENST00000655952;ENST00000662104;ENST00000711634;ENST00000711638;ENST00000711642;ENST00000711651;ENST00000711633;ENST00000711637;ENST00000711639;ENST00000669274;ENST00000711640;ENST00000711641;ENST00000711635;ENST00000711636;ENST00000711643…
chr2	rs10177674	A	G	0.04112	2:186898529:186904227:clu_4802_NA	186898529	186904227	-	intron_variant	MODIFIER	83954	1.76264	0.0880096	1.28e-42	7.33e-40	ENST00000655126;ENST00000738363;ENST00000419719;ENST00000427108;ENST00000456653;ENST00000656786;ENST00000658990;ENST00000659769;ENST00000661574;ENST00000666677;ENST00000667056;ENST00000667983;ENST00000671116;ENST00000671599;ENST00000703419;ENST00000738362;ENST00000738380;ENST00000670612;ENST00000667839;ENST00000668977;ENST00000669598;ENST00000738375;ENST00000738379;ENST00000738364;ENST00000738368…
chr2	rs1056021	G	A	0.2404	2:37475569:37480229:clu_1140_NA	37475569	37480229	NDUFAF7;PRKD3	3_prime_UTR_variant	MODIFIER	4679	1.17759	0.0718253	1.48e-42	8.46e-40	ENST00000002125;ENST00000474154;ENST00000336237;ENST00000441905;ENST00000379066;ENST00000234179
chr5	rs12515554	C	T	0.2649	5:177140917:177143346:clu_42163_NA	177140917	177143346	FAM153A	upstream_gene_variant	MODIFIER	-97911	0.996618	0.0622545	1.52e-42	8.67e-40	ENST00000509363;ENST00000764758;ENST00000506011;ENST00000697103;ENST00000697104;ENST00000503845;ENST00000360669;ENST00000697105;ENST00000697106;ENST00000697107;ENST00000697108;ENST00000697109;ENST00000697110;ENST00000697111;ENST00000697112;ENST00000697113;ENST00000697114;ENST00000509607;ENST00000514899
chr20	rs2864145	G	A	0.2746	20:37049745:37050739:clu_82528_NA	37049745	37050739	-	upstream_gene_variant	MODIFIER	16394	-1.07159	0.0678982	1.69e-42	9.62e-40	ENST00000654008;ENST00000658076;ENST00000655311;ENST00000657216;ENST00000656320;ENST00000413755;ENST00000456953;ENST00000651115;ENST00000655520;ENST00000657868;ENST00000663540;ENST00000659102;ENST00000659186;ENST00000660189;ENST00000662982;ENST00000658141;ENST00000662213;ENST00000662572;ENST00000657665;ENST00000417578;ENST00000436764;ENST00000654183;ENST00000658905;ENST00000660558;ENST00000660885…
chr6	rs12190155	A	G	0.1741	6:33663225:33665400:clu_72979_NA	33663225	33665400	SBP1;ITPR3;UQCC2	upstream_gene_variant	MODIFIER	15	1.13262	0.0513272	2.04e-42	1.16e-39	ENST00000374316;ENST00000605930;ENST00000606961;ENST00000374231;ENST00000607484;ENST00000374214
chr1	rs9438393	G	A	0.2978	1:205782713:205824627:clu_13965_NA	205782713	205824627	-	splice_region_variant&intron_variant	LOW	4	-1.07478	0.0654993	2.15e-42	1.22e-39	ENST00000484000;ENST00000656763;ENST00000664917;ENST00000653632;ENST00000653838;ENST00000656162;ENST00000658744;ENST00000659357;ENST00000659861;ENST00000659611;ENST00000662563;ENST00000662659;ENST00000664013;ENST00000664067;ENST00000664074;ENST00000669196;ENST00000670417;ENST00000669230;ENST00000367136;ENST00000460624;ENST00000469861;ENST00000461807
chr17	rs67174000	A	G	0.3154	17:46970272:46970771:clu_69641_NA	46970272	46970771	-	upstream_gene_variant	MODIFIER	12107	-0.912765	0.0570437	2.27e-42	1.28e-39	ENST00000508743;ENST00000817120;ENST00000817122;ENST00000817121;ENST00000817123;ENST00000817124;ENST00000817126;ENST00000817128;ENST00000817127;ENST00000355938;ENST00000513347;ENST00000393366;ENST00000503641;ENST00000514808;ENST00000506855;ENST00000513781;ENST00000504591
chr3	rs34840292	T	C	0.1613	3:33087281:33087612:clu_33743_NA	33087281	33087612	-	upstream_gene_variant	MODIFIER	66	1.20249	0.0739193	2.32e-42	1.31e-39	ENST00000307363;ENST00000307377;ENST00000399402;ENST00000482097;ENST00000485698;ENST00000490658
chr11	rs3741147	G	T	0.1347	11:73364059:73371798:clu_27083_NA	73364059	73371798	PLEKHB1	upstream_gene_variant	MODIFIER	2691	-1.51031	0.089529	2.34e-42	1.32e-39	ENST00000398492;ENST00000354190;ENST00000227214;ENST00000398494;ENST00000538227;ENST00000426191;ENST00000535129;ENST00000535582;ENST00000539157;ENST00000546251;ENST00000543524;ENST00000541597;ENST00000542389;ENST00000540431;ENST00000543085;ENST00000540157;ENST00000545106
chr1	rs9438393	G	A	0.2978	1:205831726:205860284:clu_13965_NA	205831726	205860284	-	splice_region_variant&intron_variant	LOW	-49009	-1.03328	0.0626876	2.96e-42	1.66e-39	ENST00000656763;ENST00000664917;ENST00000652821;ENST00000653632;ENST00000653838;ENST00000653906;ENST00000656162;ENST00000658744;ENST00000659357;ENST00000659861;ENST00000659611;ENST00000662563;ENST00000662659;ENST00000664013;ENST00000664067;ENST00000664074;ENST00000669196;ENST00000670417;ENST00000669230;ENST00000670773;ENST00000665342
chr1	rs1836768	G	A	0.4711	1:242325276:242348155:clu_15066_NA	242325276	242348155	PLD5	intron_variant	MODIFIER	-13787	-0.827251	0.0492831	3.01e-42	1.69e-39	ENST00000536534;ENST00000314833;ENST00000427495;ENST00000442594;ENST00000366545;ENST00000467561;ENST00000656612;ENST00000822048;ENST00000666166;ENST00000821905;ENST00000608241;ENST00000666220
chr19	rs2860185	C	T	0.4712	19:6432215:6436433:clu_43210_NA	6432215	6436433	SLC25A41;SLC25A23	3_prime_UTR_variant	MODIFIER	4006	-1.13604	0.0614728	3.05e-42	1.71e-39	ENST00000321510;ENST00000597558;ENST00000458275;ENST00000598704;ENST00000595810;ENST00000598908;ENST00000264088;ENST00000601322;ENST00000601760
chr1	rs61832055	G	A	0.4492	1:213009529:213009682:clu_14193_NA	213009529	213009682	-	intron_variant	MODIFIER	5692	-0.831002	0.0500697	3.39e-42	1.9e-39	ENST00000332912
chr4	rs74690813	G	A	0.08945	4:175023087:175035192:clu_66333_NA	175023087	175035192	-	intron_variant	MODIFIER	3193	-1.6818	0.106552	3.75e-42	2.09e-39	ENST00000729422;ENST00000687371;ENST00000503140;ENST00000729426;ENST00000662272;ENST00000671681;ENST00000670219;ENST00000515444;ENST00000656529;ENST00000666320;ENST00000729419;ENST00000729427;ENST00000729442;ENST00000729443;ENST00000729421;ENST00000729423;ENST00000729430;ENST00000729431;ENST00000729432;ENST00000729434;ENST00000729436;ENST00000729424;ENST00000701407;ENST00000729433;ENST00000729438…
chr12	rs11063369	G	A	0.4019	12:4874712:4959904:clu_57127_NA	4874712	4959904	KCNA6;GALNT8	intron_variant	MODIFIER	83439	-1.23131	0.0757502	3.92e-42	2.18e-39	ENST00000648836;ENST00000252318;ENST00000648865;ENST00000542998;ENST00000535354;ENST00000541339;ENST00000664363;ENST00000662877;ENST00000542988;ENST00000280684;ENST00000512511;ENST00000750473
chr22	rs17629631	G	A	0.1441	22:24002187:24029025:clu_22417_NA	24002187	24029025	-	5_prime_UTR_variant	MODIFIER	31681	1.08609	0.048739	3.95e-42	2.2e-39	ENST00000452737;ENST00000451837;ENST00000735056;ENST00000735033;ENST00000735057;ENST00000735058;ENST00000735059;ENST00000735060;ENST00000735067;ENST00000735095;ENST00000444220;ENST00000735047;ENST00000735048;ENST00000735049;ENST00000735050;ENST00000735051;ENST00000735052;ENST00000735044;ENST00000735045;ENST00000735043;ENST00000735040;ENST00000735041;ENST00000735042;ENST00000735039;ENST00000422506…
chr1	rs473707	T	C	0.344	1:61128697:61142868:clu_9887_NA	61128697	61142868	-	intron_variant	MODIFIER	14862	-0.978477	0.0631346	4.21e-42	2.34e-39	ENST00000423403;ENST00000667862;ENST00000665290;ENST00000667362;ENST00000665662;ENST00000635290;ENST00000663928;ENST00000634701;ENST00000791999
chr1	rs7524467	G	C	0.2412	1:76190502:76198329:clu_10230_NA	76190502	76198329	-	upstream_gene_variant	MODIFIER	3551	-1.09044	0.0690495	4.54e-42	2.51e-39	ENST00000525881;ENST00000370834;ENST00000370841;ENST00000525808;ENST00000420607;ENST00000679530;ENST00000526129;ENST00000526196;ENST00000534146;ENST00000532509;ENST00000679687;ENST00000680517;ENST00000679709;ENST00000530953;ENST00000534334;ENST00000679704;ENST00000679804;ENST00000680166;ENST00000529059;ENST00000680798;ENST00000679509;ENST00000679615;ENST00000680964;ENST00000680805;ENST00000680749…
chr4	rs74690813	G	A	0.08945	4:174986090:175035332:clu_66333_NA	174986090	175035332	-	intron_variant	MODIFIER	40190	-1.73119	0.10995	4.78e-42	2.64e-39	ENST00000729422;ENST00000687371;ENST00000503140;ENST00000729426;ENST00000662272;ENST00000671681;ENST00000670219;ENST00000515444;ENST00000656529;ENST00000666320;ENST00000729419;ENST00000729427;ENST00000729442;ENST00000729443;ENST00000729421;ENST00000729423;ENST00000729430;ENST00000729431;ENST00000729432;ENST00000729434;ENST00000729436;ENST00000729424;ENST00000701407;ENST00000729433;ENST00000729438…
chr1	rs10916995	G	A	0.04869	1:21800078:21804637:clu_8027_NA	21800078	21804637	-	upstream_gene_variant	MODIFIER	-9358	1.43828	0.0681076	4.84e-42	2.67e-39	ENST00000454000;ENST00000318249;ENST00000318220;ENST00000342104;ENST00000434838;ENST00000619554;ENST00000469876;ENST00000477050
chr18	rs232335	G	C	0.4207	18:24504809:24505781:clu_55798_NA	24504809	24505781	CHST9	upstream_gene_variant	MODIFIER	3092	-0.844639	0.0532787	5.19e-42	2.86e-39	ENST00000668155;ENST00000669364;ENST00000670815;ENST00000658581;ENST00000628325;ENST00000664268;ENST00000656601;ENST00000578701;ENST00000568797;ENST00000664897;ENST00000631265;ENST00000582605;ENST00000579964;ENST00000627963;ENST00000628174;ENST00000618847;ENST00000581714;ENST00000580774
chr1	rs12094239	C	T	0.2415	1:227407121:227410242:clu_14569_NA	227407121	227410242	CDC42BPA	intron_variant	MODIFIER	-14116	1.2147	0.0658867	5.89e-42	3.24e-39	ENST00000366767;ENST00000334218;ENST00000366769;ENST00000366766;ENST00000366764;ENST00000478573;ENST00000682551;ENST00000462553
chr1	rs1836768	G	A	0.4711	1:242348315:242355457:clu_15066_NA	242348315	242355457	PLD5	intron_variant	MODIFIER	-36826	-0.829839	0.049268	6.68e-42	3.66e-39	ENST00000536534;ENST00000314833;ENST00000427495;ENST00000442594;ENST00000366545;ENST00000467561;ENST00000656612;ENST00000666166;ENST00000821905;ENST00000608241;ENST00000666220;ENST00000516275
chr13	rs9508887	A	T	0.2536	13:20346683:20399060:clu_79463_NA	20346683	20399060	ZMYM5;PSPC1	5_prime_UTR_variant	MODIFIER	10257	1.39175	0.0769289	6.73e-42	3.68e-39	ENST00000471658;ENST00000492741;ENST00000338910;ENST00000619300;ENST00000427943;ENST00000435385;ENST00000382909;ENST00000535942;ENST00000337963
chr4	rs74690813	G	A	0.08945	4:174997024:175041048:clu_66333_NA	174997024	175041048	-	intron_variant	MODIFIER	29256	-1.59656	0.100608	6.78e-42	3.7e-39	ENST00000729422;ENST00000687371;ENST00000503140;ENST00000729426;ENST00000662272;ENST00000671681;ENST00000670219;ENST00000515444;ENST00000656529;ENST00000666320;ENST00000729419;ENST00000691783;ENST00000729427;ENST00000729428;ENST00000729444;ENST00000729429;ENST00000729442;ENST00000729443;ENST00000729420;ENST00000729421;ENST00000729423;ENST00000729430;ENST00000729431;ENST00000729432;ENST00000729434…
chr2	rs11409408	C	CA	0.4755	2:24398442:24400671:clu_568_NA	24398442	24400671	FAM228A;RP11-507M3.1	upstream_gene_variant	MODIFIER	5499	1.06824	0.0631222	6.78e-42	3.7e-39	ENST00000610442;ENST00000648005;ENST00000295150;ENST00000456591;ENST00000432434
chr12	rs5744738	T	C	0.3371	12:133235260:133235881:clu_61843_NA	133235260	133235881	POLE	upstream_gene_variant	MODIFIER	21643	0.997622	0.0624074	7.27e-42	3.96e-39	ENST00000320574;ENST00000537064;ENST00000535270;ENST00000416953;ENST00000672002;ENST00000544870;ENST00000672742;ENST00000699981;ENST00000699983;ENST00000699982;ENST00000699984
chr5	rs768705	G	A	0.2635	5:87578683:87583253:clu_39992_NA	87578683	87583253	-	upstream_gene_variant	MODIFIER	-9974	-1.01587	0.0650521	7.88e-42	4.28e-39	ENST00000504922;ENST00000504636;ENST00000504769;ENST00000501715;ENST00000656152;ENST00000653918;ENST00000658478;ENST00000657972;ENST00000653898;ENST00000507736;ENST00000513694;ENST00000510087;ENST00000506584;ENST00000512724;ENST00000657491;ENST00000653183;ENST00000657617;ENST00000658611;ENST00000787432;ENST00000654762;ENST00000787431;ENST00000658094;ENST00000660783;ENST00000661351;ENST00000787452…
chr2	rs138539278	A	G	0.2161	2:201726585:201736166:clu_5108_NA	201726585	201736166	-	upstream_gene_variant	MODIFIER	8335	0.84644	0.044031	9.22e-42	5e-39	ENST00000321356;ENST00000432425;ENST00000473565;ENST00000409403;ENST00000434813;ENST00000492793;ENST00000481641;ENST00000482590;ENST00000516950;ENST00000286175;ENST00000392283;ENST00000463866;ENST00000465823;ENST00000409449;ENST00000415562;ENST00000409264;ENST00000409361;ENST00000706557;ENST00000706558;ENST00000706559;ENST00000706560;ENST00000706561;ENST00000706562;ENST00000706563;ENST00000706564
chr4	rs6844482	T	C	0.2743	4:144782399:144787124:clu_65797_NA	144782399	144787124	-	upstream_gene_variant	MODIFIER	8001	-0.828532	0.0476502	9.43e-42	5.1e-39	ENST00000499587;ENST00000641328;ENST00000641676;ENST00000793858;ENST00000793859;ENST00000793869;ENST00000793871;ENST00000641556;ENST00000664496;ENST00000793857;ENST00000793863;ENST00000793860;ENST00000793864
chr17	rs9904865	C	T	0.3266	17:44851275:44908814:clu_69520_NA	44851275	44908814	WNT3	upstream_gene_variant	MODIFIER	56987	-1.05965	0.0597474	9.65e-42	5.21e-39	ENST00000225512;ENST00000706495;ENST00000573788;ENST00000572508;ENST00000576471
chr12	rs11063369	G	A	0.4019	12:4918351:4923322:clu_57127_NA	4918351	4923322	KCNA6;GALNT8	intron_variant	MODIFIER	39800	-1.2474	0.0762232	1.03e-41	5.55e-39	ENST00000542998;ENST00000664363;ENST00000662877;ENST00000280684
chr22	rs431289	C	T	0.3158	22:18894599:18897685:clu_22055_NA	18894599	18897685	DGCR6	upstream_gene_variant	MODIFIER	2109	1.52235	0.0914561	1.28e-41	6.89e-39	ENST00000413981;ENST00000331444;ENST00000483718;ENST00000427407;ENST00000608842;ENST00000480608;ENST00000477156;ENST00000436645;ENST00000638240
chr6	rs11752288	T	G	0.181	6:32486443:32487941:clu_72821_NA	32486443	32487941	HLA-DRB5	upstream_gene_variant	MODIFIER	74226	1.81938	0.103335	1.38e-41	7.41e-39	ENST00000374975;ENST00000714490
chr17	rs4296310	C	G	0.2771	17:80141808:80142834:clu_71515_NA	80141808	80142834	CCDC57	upstream_gene_variant	MODIFIER	-8869	0.814039	0.0506283	1.41e-41	7.56e-39	ENST00000389641;ENST00000578910;ENST00000392343;ENST00000327026;ENST00000665763;ENST00000694881;ENST00000694882
chr3	rs113771682	T	C	0.1023	3:129112139:129112478:clu_36465_NA	129112139	129112478	-	upstream_gene_variant	MODIFIER	26	1.40102	0.0850086	1.72e-41	9.2e-39	ENST00000823300;ENST00000823301;ENST00000507238;ENST00000507287;ENST00000510078;ENST00000514355;ENST00000515866;ENST00000687239;ENST00000823302;ENST00000823304;ENST00000499631;ENST00000823305;ENST00000823303;ENST00000823306;ENST00000823307;ENST00000823309;ENST00000823310;ENST00000823312;ENST00000823311;ENST00000823313;ENST00000823314;ENST00000823316;ENST00000823315;ENST00000823317;ENST00000823318…
chr1	rs1836768	G	A	0.4711	1:242349266:242355497:clu_15066_NA	242349266	242355497	PLD5	intron_variant	MODIFIER	-37777	-0.81807	0.048822	1.79e-41	9.56e-39	ENST00000536534;ENST00000314833;ENST00000427495;ENST00000442594;ENST00000366545;ENST00000467561;ENST00000821905;ENST00000608241;ENST00000666220;ENST00000516275
chr13	rs7322752	A	G	0.2245	13:21230569:21237637:clu_79520_NA	21230569	21237637	IFT88	upstream_gene_variant	MODIFIER	-63683	1.03892	0.0648989	1.92e-41	1.02e-38	ENST00000319980;ENST00000351808;ENST00000482172;ENST00000470695
chr4	rs7699689	G	A	0.4627	4:127011:154702:clu_62964_NA	127011	154702	-	upstream_gene_variant	MODIFIER	440	-0.838604	0.0522017	2.11e-41	1.12e-38	ENST00000510175;ENST00000642529;ENST00000609714;ENST00000390127;ENST00000618815
chr1	rs61832055	G	A	0.4492	1:213030263:213031108:clu_14193_NA	213030263	213031108	-	intron_variant	MODIFIER	-15042	-0.812963	0.0486153	2.15e-41	1.14e-38	ENST00000356684;ENST00000651970;ENST00000426161;ENST00000665265;ENST00000424044;ENST00000703061;ENST00000824419
chr1	rs1836768	G	A	0.4711	1:242310856:242372394:clu_15066_NA	242310856	242372394	PLD5	intron_variant	MODIFIER	633	-0.813867	0.0488538	2.18e-41	1.16e-38	ENST00000536534;ENST00000314833;ENST00000427495;ENST00000442594;ENST00000366545;ENST00000467561;ENST00000656612;ENST00000822048;ENST00000666166;ENST00000821905;ENST00000608241;ENST00000666220;ENST00000821906;ENST00000421878;ENST00000516275
chr1	rs61832055	G	A	0.4492	1:213009529:213027519:clu_14193_NA	213009529	213027519	C1orf227	intron_variant	MODIFIER	5692	-0.803467	0.0495943	2.22e-41	1.17e-38	ENST00000332912;ENST00000356684;ENST00000432247
chr13	rs9511523	T	C	0.09434	13:25525626:25542344:clu_79663_NA	25525626	25542344	-	intron_variant	MODIFIER	2297	-1.72038	0.109116	2.73e-41	1.44e-38	ENST00000429698;ENST00000434100;ENST00000687945;ENST00000688349;ENST00000688382;ENST00000765194;ENST00000700851;ENST00000765200;ENST00000765205;ENST00000649209;ENST00000690064;ENST00000692241;ENST00000765206;ENST00000692717;ENST00000688513;ENST00000692136;ENST00000685124;ENST00000381871;ENST00000688575;ENST00000765192;ENST00000765195;ENST00000765193;ENST00000765197;ENST00000765202;ENST00000700979…
chr6	rs149543464	A	G	0.0705	6:30708575:30709391:clu_72494_NA	30708575	30709391	-	intergenic_region	MODIFIER	-307813	1.57097	0.088926	3.05e-41	1.61e-38	ENST00000487376;ENST00000376389;ENST00000413165;ENST00000438162;ENST00000470643;ENST00000418160;ENST00000445853;ENST00000484168;ENST00000416018;ENST00000454845;ENST00000484693
chr1	rs61832055	G	A	0.4492	1:213009529:213021096:clu_14193_NA	213009529	213021096	C1orf227	intron_variant	MODIFIER	5692	-0.841131	0.0511541	3.16e-41	1.66e-38	ENST00000332912
chr12	rs4397895	A	G	0.1317	12:48849557:48850602:clu_58450_NA	48849557	48850602	-	upstream_gene_variant	MODIFIER	29892	1.24658	0.0777221	4.11e-41	2.16e-38
chr3	rs6783479	G	A	0.3221	3:113010595:113012799:clu_35915_NA	113010595	113012799	WDR52	intron_variant	MODIFIER	9645	-0.846426	0.0542315	4.4e-41	2.31e-38	ENST00000393845;ENST00000489244;ENST00000461734;ENST00000484923
chr15	rs2270997	A	G	0.125	15:101110322:101110566:clu_55100_NA	101110322	101110566	LINS	upstream_gene_variant	MODIFIER	-10896	1.09713	0.0557478	4.58e-41	2.4e-38	ENST00000560783;ENST00000314742;ENST00000559169;ENST00000561233
chr2	rs140317105	T	C	0.004785	2:102483771:102484491:clu_2998_NA	102483771	102484491	MAP4K4	intergenic_region	MODIFIER	-249961	1.34768	0.0854816	4.65e-41	2.43e-38	ENST00000324219;ENST00000350878;ENST00000417294;ENST00000413150;ENST00000347699;ENST00000425019;ENST00000456652;ENST00000625522;ENST00000634702;ENST00000627726;ENST00000421882;ENST00000477711;ENST00000498066;ENST00000491743
chr19	19:36229643	T	C	0.05335	19:36234246:36234653:clu_45264_NA	36234246	36234653	AD000671.6;U2AF1L4	3_prime_UTR_variant	MODIFIER	-4604	2.25853	0.0701761	4.75e-41	2.48e-38	ENST00000589807;ENST00000378975;ENST00000591057;ENST00000590135;ENST00000585554;ENST00000412391;ENST00000587987;ENST00000589429;ENST00000588980;ENST00000292879;ENST00000588892;ENST00000586476;ENST00000591084;ENST00000591855;ENST00000592913;ENST00000594792;ENST00000600296
chr3	rs199862593	C	CTT	0.2631	3:183170139:183171800:clu_37595_NA	183170139	183171800	-	splice_region_variant&intron_variant	LOW	-293	0.953726	0.0563093	5.1e-41	2.65e-38	ENST00000782127;ENST00000782126;ENST00000471496;ENST00000782128;ENST00000686765;ENST00000782129;ENST00000782130;ENST00000782131;ENST00000468380;ENST00000782136;ENST00000782132;ENST00000782135;ENST00000782133;ENST00000782134;ENST00000482098;ENST00000487386;ENST00000517283;ENST00000362493
chr5	rs111547866	T	C	0.3783	5:131554337:131562779:clu_40771_NA	131554337	131562779	P4HA2	upstream_gene_variant	MODIFIER	10163	-0.891527	0.0584957	5.14e-41	2.67e-38	ENST00000379104;ENST00000401867;ENST00000379086;ENST00000166534;ENST00000360568;ENST00000379100;ENST00000417528;ENST00000395164;ENST00000416053;ENST00000428369;ENST00000431054;ENST00000439698;ENST00000453286;ENST00000418055;ENST00000478055;ENST00000428841
chr16	rs72770485	G	T	0.05959	16:24921798:24922649:clu_49441_NA	24921798	24922649	SLC5A11	upstream_gene_variant	MODIFIER	25332	-2.25317	0.0980384	5.16e-41	2.67e-38	ENST00000347898;ENST00000488922;ENST00000424767;ENST00000565769;ENST00000568579;ENST00000567758;ENST00000569071;ENST00000545376
chr10	rs2071426	C	T	0.2468	10:96827448:96828324:clu_17548_NA	96827448	96828324	CYP2C8	upstream_gene_variant	MODIFIER	874	0.995162	0.0608732	5.45e-41	2.82e-38	ENST00000371270;ENST00000535898;ENST00000623108;ENST00000527420;ENST00000490994;ENST00000526814;ENST00000527953;ENST00000533320;ENST00000525991;ENST00000479946
chr4	rs74690813	G	A	0.08945	4:175022724:175035192:clu_66333_NA	175022724	175035192	-	intron_variant	MODIFIER	3556	-1.70577	0.112056	5.56e-41	2.87e-38	ENST00000729422;ENST00000687371;ENST00000503140;ENST00000729426;ENST00000662272;ENST00000671681;ENST00000670219;ENST00000515444;ENST00000656529;ENST00000666320;ENST00000729419;ENST00000729427;ENST00000729442;ENST00000729443;ENST00000729421;ENST00000729423;ENST00000729430;ENST00000729431;ENST00000729432;ENST00000729434;ENST00000729436;ENST00000729424;ENST00000701407;ENST00000729433;ENST00000729438…
chr12	rs117976449	A	G	0.2057	12:48849557:48852968:clu_58450_NA	48849557	48852968	-	intergenic_region	MODIFIER	80122	-1.86844	0.114351	5.95e-41	3.07e-38
chr1	rs61770091	G	T	0.1962	1:90861078:90866317:clu_10545_NA	90861078	90866317	-	intergenic_region	MODIFIER	31314	1.15962	0.0760968	6.03e-41	3.1e-38	ENST00000762861;ENST00000762859;ENST00000653744;ENST00000661553;ENST00000655087;ENST00000762792
chr4	rs74690813	G	A	0.08945	4:175016604:175041048:clu_66333_NA	175016604	175041048	-	intron_variant	MODIFIER	9676	-1.61483	0.100307	6.13e-41	3.14e-38	ENST00000729422;ENST00000687371;ENST00000503140;ENST00000729426;ENST00000662272;ENST00000671681;ENST00000670219;ENST00000515444;ENST00000656529;ENST00000666320;ENST00000729419;ENST00000691783;ENST00000729427;ENST00000729428;ENST00000729444;ENST00000729429;ENST00000729442;ENST00000729443;ENST00000729420;ENST00000729421;ENST00000729423;ENST00000729430;ENST00000729431;ENST00000729432;ENST00000729434…
chr17	rs736521	G	A	0.2328	17:73588382:73588509:clu_70780_NA	73588382	73588509	MYO15B	splice_region_variant&intron_variant	LOW	159	0.989846	0.0577132	6.12e-41	3.14e-38	ENST00000584516;ENST00000645453;ENST00000619501;ENST00000610510;ENST00000621743;ENST00000687098;ENST00000582561
chr12	rs6539284	C	T	0.3006	12:79679751:79685797:clu_59902_NA	79679751	79685797	SYT1	intron_variant	MODIFIER	-87072	-1.01801	0.0662777	6.22e-41	3.18e-38	ENST00000393240;ENST00000704696;ENST00000446242;ENST00000457153;ENST00000549559;ENST00000552624;ENST00000552744;ENST00000704697;ENST00000704698;ENST00000704699;ENST00000704700;ENST00000704702;ENST00000704703;ENST00000704704;ENST00000261205;ENST00000704705;ENST00000704706;ENST00000704707;ENST00000704708;ENST00000704709;ENST00000704710;ENST00000704711;ENST00000704714;ENST00000704715;ENST00000704716…
chr1	rs1836768	G	A	0.4711	1:242310856:242311800:clu_15066_NA	242310856	242311800	PLD5	intron_variant	MODIFIER	633	-0.806999	0.0489466	7.61e-41	3.89e-38	ENST00000536534;ENST00000314833;ENST00000427495;ENST00000442594;ENST00000366545;ENST00000467561;ENST00000656612;ENST00000822048;ENST00000666166;ENST00000821905;ENST00000608241;ENST00000666220
chr19	rs73025481	A	G	0.2742	19:37746884:37756188:clu_45414_NA	37746884	37756188	-	5_prime_UTR_premature_start_codon_gain_variant	LOW	90454	-0.935196	0.0550512	7.86e-41	4.01e-38	ENST00000652687;ENST00000817639;ENST00000688387;ENST00000438770;ENST00000587477;ENST00000591116;ENST00000592100;ENST00000592712;ENST00000659822;ENST00000659928;ENST00000666743;ENST00000818223;ENST00000664190;ENST00000588904;ENST00000818230;ENST00000818225;ENST00000685471;ENST00000692449;ENST00000702853;ENST00000818221;ENST00000818222;ENST00000818226;ENST00000702889;ENST00000702899;ENST00000818224…
chr13	rs57770960	A	G	0.2199	13:21237525:21237637:clu_79520_NA	21237525	21237637	IFT88	intron_variant	MODIFIER	16666	-0.94174	0.0617403	8.02e-41	4.08e-38	ENST00000319980;ENST00000351808;ENST00000482172;ENST00000470695
chr21	21:40883671	G	A	0.4527	21:40883736:40887015:clu_62483_NA	40883736	40887015	SH3BGR	3_prime_UTR_variant	MODIFIER	-66	1.09463	0.0705247	8.57e-41	4.36e-38	ENST00000647779;ENST00000648253;ENST00000380637;ENST00000380634;ENST00000458295;ENST00000380631;ENST00000333634;ENST00000452550;ENST00000698170;ENST00000447939
chr1	rs12136117	T	C	0.4479	1:213030514:213031108:clu_14193_NA	213030514	213031108	-	intron_variant	MODIFIER	20164	1.00939	0.0663282	9.53e-41	4.83e-38	ENST00000356684;ENST00000651970;ENST00000426161;ENST00000665265;ENST00000424044;ENST00000703061;ENST00000824419
chr9	rs13289466	C	T	0.3497	9:98612574:98637262:clu_30855_NA	98612574	98637262	-	intron_variant	MODIFIER	-7602	1.00423	0.0649616	9.71e-41	4.92e-38	ENST00000412446;ENST00000660645;ENST00000660143;ENST00000670189;ENST00000321517;ENST00000429781;ENST00000433656;ENST00000669049;ENST00000427259;ENST00000448465;ENST00000657579;ENST00000805845;ENST00000805846;ENST00000805848;ENST00000671508;ENST00000691767;ENST00000805847;ENST00000702117;ENST00000805844;ENST00000805855;ENST00000805849;ENST00000805850;ENST00000805851;ENST00000805852;ENST00000805853…
chr4	rs74690813	G	A	0.08945	4:175014448:175035192:clu_66333_NA	175014448	175035192	-	intron_variant	MODIFIER	11832	-1.72289	0.111558	1.26e-40	6.37e-38	ENST00000729422;ENST00000687371;ENST00000503140;ENST00000729426;ENST00000662272;ENST00000671681;ENST00000670219;ENST00000515444;ENST00000656529;ENST00000666320;ENST00000729419;ENST00000729427;ENST00000729442;ENST00000729443;ENST00000729421;ENST00000729423;ENST00000729430;ENST00000729431;ENST00000729432;ENST00000729434;ENST00000729436;ENST00000729424;ENST00000701407;ENST00000729433;ENST00000729438…
chr4	rs74690813	G	A	0.08945	4:175014394:175016508:clu_66333_NA	175014394	175016508	-	intron_variant	MODIFIER	11886	-1.71923	0.11161	1.27e-40	6.4e-38	ENST00000729422;ENST00000687371;ENST00000503140;ENST00000671681;ENST00000670219;ENST00000515444;ENST00000656529;ENST00000729421;ENST00000729423;ENST00000729430;ENST00000729431;ENST00000729432;ENST00000729434;ENST00000729436;ENST00000729424;ENST00000701407;ENST00000729433;ENST00000729438;ENST00000729435;ENST00000729418;ENST00000729437;ENST00000729581;ENST00000729580;ENST00000729582
chr12	12:119211113	C	T	0.1517	12:119211107:119211416:clu_61072_NA	119211107	119211416	-	splice_region_variant&intron_variant	LOW	5	-2.00432	0.101415	1.27e-40	6.4e-38	ENST00000798080;ENST00000798079;ENST00000798078;ENST00000798077;ENST00000668907;ENST00000798076;ENST00000545276
chr4	rs35903637	C	G	0.3924	4:164775321:164782327:clu_66190_NA	164775321	164782327	2025-03-01	intron_variant	MODIFIER	12751	-0.795569	0.0509402	1.29e-40	6.48e-38	ENST00000274056;ENST00000514618;ENST00000503008;ENST00000507270;ENST00000510696;ENST00000503104
chr14	rs10132424	A	T	0.192	14:64983469:64988205:clu_20379_NA	64983469	64988205	ZBTB1	downstream_gene_variant	MODIFIER	10405	1.14117	0.0764282	1.29e-40	6.48e-38	ENST00000553583;ENST00000556965;ENST00000554015;ENST00000358738;ENST00000555321;ENST00000683701;ENST00000846149;ENST00000648003;ENST00000554918;ENST00000846148;ENST00000846147
chr12	rs11063369	G	A	0.4019	12:4921866:4923322:clu_57127_NA	4921866	4923322	KCNA6;GALNT8	intron_variant	MODIFIER	36285	-1.16474	0.072541	1.32e-40	6.61e-38	ENST00000542998;ENST00000664363;ENST00000662877;ENST00000280684
chr4	rs74690813	G	A	0.08945	4:175016632:175017883:clu_66333_NA	175016632	175017883	-	intron_variant	MODIFIER	9648	-1.67936	0.107404	1.43e-40	7.15e-38	ENST00000729422;ENST00000687371;ENST00000503140;ENST00000671681;ENST00000670219;ENST00000515444;ENST00000656529;ENST00000729421;ENST00000729423;ENST00000729430;ENST00000729431;ENST00000729432;ENST00000729434;ENST00000729436;ENST00000729424;ENST00000701407;ENST00000729433;ENST00000729438;ENST00000729435;ENST00000729418;ENST00000729437;ENST00000729581;ENST00000729580;ENST00000729582
chr8	rs1045303	A	G	0.2418	8:142199245:142202430:clu_86620_NA	142199245	142202430	DENND3	upstream_gene_variant	MODIFIER	1221	0.944446	0.0604183	1.44e-40	7.18e-38	ENST00000262585;ENST00000424248;ENST00000517813;ENST00000518668;ENST00000519811;ENST00000520571;ENST00000521835;ENST00000523308;ENST00000523530;ENST00000520725
chr13	rs2497476	C	T	0.1568	13:21179244:21199889:clu_79518_NA	21179244	21199889	IFT88	upstream_gene_variant	MODIFIER	-2361	0.92269	0.0516044	1.44e-40	7.18e-38	ENST00000319980;ENST00000351808;ENST00000537103;ENST00000461115;ENST00000482172;ENST00000419313;ENST00000410794
chr6	rs3088031	C	A	0.2916	6:139017892:139018132:clu_75489_NA	139017892	139018132	-	splice_region_variant&intron_variant	LOW	233	0.885226	0.0571276	1.46e-40	7.26e-38	ENST00000719387;ENST00000719388;ENST00000719390;ENST00000719391;ENST00000719389;ENST00000432673;ENST00000428044;ENST00000458733;ENST00000664532;ENST00000447494
chr6	rs6930981	C	T	0.4276	6:32862704:32868697:clu_72852_NA	32862704	32868697	-	upstream_gene_variant	MODIFIER	-36255	-1.01673	0.0611867	1.56e-40	7.75e-38	ENST00000685247;ENST00000701517;ENST00000753208;ENST00000753209;ENST00000434920
chr4	rs74690813	G	A	0.08945	4:175018980:175041048:clu_66333_NA	175018980	175041048	-	intron_variant	MODIFIER	7300	-1.51263	0.0990985	2.02e-40	1e-37	ENST00000729422;ENST00000687371;ENST00000503140;ENST00000729426;ENST00000662272;ENST00000671681;ENST00000670219;ENST00000515444;ENST00000656529;ENST00000666320;ENST00000729419;ENST00000691783;ENST00000729427;ENST00000729428;ENST00000729444;ENST00000729429;ENST00000729442;ENST00000729443;ENST00000729420;ENST00000729421;ENST00000729423;ENST00000729430;ENST00000729431;ENST00000729432;ENST00000729434…
chr4	rs7699714	A	G	0.3785	4:77199377:77204534:clu_64610_NA	77199377	77204534	FAM47E;FAM47E-STBD1;FAM47E-STBD1	upstream_gene_variant	MODIFIER	-807	0.955805	0.0589224	2.18e-40	1.08e-37	ENST00000510197;ENST00000510328;ENST00000424749;ENST00000502320;ENST00000511946;ENST00000670253;ENST00000515604;ENST00000651133;ENST00000514365;ENST00000509377;ENST00000514140
chr1	rs1836768	G	A	0.4711	1:242353000:242355457:clu_15066_NA	242353000	242355457	PLD5	intron_variant	MODIFIER	-41511	-0.808951	0.0475794	2.34e-40	1.16e-37	ENST00000536534;ENST00000314833;ENST00000427495;ENST00000442594;ENST00000366545;ENST00000467561;ENST00000821905;ENST00000608241
chr11	rs79095790	A	G	0.2268	11:502181:507113:clu_24132_NA	502181	507113	RNH1	upstream_gene_variant	MODIFIER	2454	0.805687	0.0509087	2.45e-40	1.21e-37	ENST00000397614;ENST00000397615;ENST00000354420;ENST00000397604;ENST00000356187;ENST00000438658;ENST00000524464;ENST00000524780;ENST00000531540;ENST00000534797;ENST00000525522;ENST00000525701;ENST00000528713;ENST00000531223;ENST00000532055;ENST00000533592;ENST00000526295;ENST00000527485;ENST00000529115;ENST00000529306;ENST00000529368;ENST00000531149;ENST00000533410
chr12	rs671566	A	G	0.2667	12:121017726:121018799:clu_61183_NA	121017726	121018799	-	upstream_gene_variant	MODIFIER	-96566	0.992561	0.0626997	2.52e-40	1.24e-37	ENST00000341039;ENST00000357500;ENST00000542776;ENST00000543355;ENST00000541834;ENST00000535245;ENST00000511394;ENST00000539716
chr2	rs11691987	C	T	0.1781	2:64068366:64069673:clu_1781_NA	64068366	64069673	UGP2	upstream_gene_variant	MODIFIER	79632	-1.1343	0.0734103	2.65e-40	1.3e-37	ENST00000816216;ENST00000816217;ENST00000337130;ENST00000394417;ENST00000445915;ENST00000466642;ENST00000467400;ENST00000467648;ENST00000475550;ENST00000484056;ENST00000488245;ENST00000496334;ENST00000467999;ENST00000475462;ENST00000487640;ENST00000487042;ENST00000480679;ENST00000482668;ENST00000483108;ENST00000483461;ENST00000484142;ENST00000487469;ENST00000493222;ENST00000497510;ENST00000497883…
chr3	rs6794517	A	G	0.4907	3:193333559:193336658:clu_37935_NA	193333559	193336658	OPA1	downstream_gene_variant	MODIFIER	33977	0.642489	0.0389166	2.67e-40	1.31e-37	ENST00000361150;ENST00000361828;ENST00000361908;ENST00000361510;ENST00000361715;ENST00000392436;ENST00000392437;ENST00000419435;ENST00000434811;ENST00000497189;ENST00000644629;ENST00000646699;ENST00000642289;ENST00000642445;ENST00000642593;ENST00000643329;ENST00000643737;ENST00000644595;ENST00000644841;ENST00000644959;ENST00000645553;ENST00000646085;ENST00000646277;ENST00000646793;ENST00000433105…
chr12	rs2074540	A	C	0.2356	12:120635265:120636657:clu_61144_NA	120635265	120636657	RPLP0	splice_region_variant&intron_variant	LOW	1283	-0.991288	0.0633158	2.81e-40	1.38e-37	ENST00000551150;ENST00000228306;ENST00000313104;ENST00000392514;ENST00000546564;ENST00000546989;ENST00000546990;ENST00000547173;ENST00000547191;ENST00000547211;ENST00000547475;ENST00000548568;ENST00000549098;ENST00000550296;ENST00000550856;ENST00000551258;ENST00000552292;ENST00000552461;ENST00000552902
chr1	rs72634845	A	G	0.3743	1:1671143:1677163:clu_6933_NA	1671143	1677163	SLC35E2	intron_variant	MODIFIER	33755	-1.04012	0.0672906	2.85e-40	1.39e-37	ENST00000647043;ENST00000246421;ENST00000847564
chr14	rs8017628	T	C	0.286	14:104029461:104053611:clu_21725_NA	104029461	104053611	KLC1;RP11-73M18.2;APOPT1	intron_variant	MODIFIER	17966	-0.97312	0.0644251	3.17e-40	1.55e-37	ENST00000557172;ENST00000409074;ENST00000440963;ENST00000458117;ENST00000554625;ENST00000556253;ENST00000489117;ENST00000495778;ENST00000492189;ENST00000477116;ENST00000473127;ENST00000497901;ENST00000476323;ENST00000554876;ENST00000555660;ENST00000474271;ENST00000674165;ENST00000472726;ENST00000364314;ENST00000583855
chr11	rs74050440	T	G	0.09211	11:3000467:3010359:clu_24376_NA	3000467	3010359	-	upstream_gene_variant	MODIFIER	-38025	1.33644	0.0871096	3.31e-40	1.61e-37	ENST00000380542;ENST00000455338;ENST00000448187;ENST00000399614;ENST00000430811;ENST00000526115;ENST00000532325;ENST00000529361;ENST00000528968;ENST00000530064;ENST00000526842;ENST00000531291;ENST00000534372;ENST00000620138;ENST00000703798
chr19	rs424223	T	G	0.3196	19:23527948:23541232:clu_44814_NA	23527948	23541232	ZNF91	upstream_gene_variant	MODIFIER	-42056	0.657245	0.0351211	3.78e-40	1.84e-37	ENST00000596528;ENST00000596989;ENST00000599743;ENST00000599281;ENST00000593341;ENST00000300619
chr7	rs6973736	G	A	0.2886	7:7607319:7612067:clu_87579_NA	7607319	7612067	-	upstream_gene_variant	MODIFIER	12991	0.850582	0.0477277	3.85e-40	1.87e-37	ENST00000405785;ENST00000340080;ENST00000433635;ENST00000456533;ENST00000433056;ENST00000445169;ENST00000719086
chr1	rs61821293	G	T	0.197	1:207941168:207943666:clu_14050_NA	207941168	207943666	CD46	intron_variant	MODIFIER	66108	-1.06449	0.0691645	3.9e-40	1.89e-37	ENST00000367042;ENST00000367047;ENST00000695783;ENST00000695777;ENST00000367041;ENST00000358170;ENST00000357714;ENST00000322875;ENST00000322918;ENST00000354848;ENST00000496723;ENST00000636114;ENST00000695779;ENST00000695780;ENST00000695781;ENST00000695782;ENST00000471987;ENST00000488596;ENST00000490278;ENST00000695778;ENST00000360212;ENST00000469535;ENST00000480003;ENST00000695784;ENST00000695785…
chr17	rs1808191	C	A	0.2724	17:62801218:62810981:clu_70339_NA	62801218	62810981	-	intron_variant	MODIFIER	-17191	0.851536	0.0537391	3.95e-40	1.91e-37	ENST00000578036;ENST00000582986;ENST00000701190;ENST00000692349;ENST00000796823;ENST00000580919;ENST00000796824;ENST00000796826;ENST00000796825;ENST00000691202;ENST00000796822;ENST00000582201
chr12	rs5744738	T	C	0.3371	12:133235329:133235881:clu_61843_NA	133235329	133235881	POLE	upstream_gene_variant	MODIFIER	21574	-0.933876	0.0596142	4.81e-40	2.32e-37	ENST00000320574;ENST00000537064;ENST00000535270;ENST00000416953;ENST00000672002;ENST00000544870;ENST00000672742;ENST00000699981;ENST00000699983;ENST00000699982;ENST00000699984
chr2	rs11409408	C	CA	0.4755	2:24390552:24392225:clu_568_NA	24390552	24392225	FAM228B;RP11-507M3.1	upstream_gene_variant	MODIFIER	13389	-0.603972	0.0376194	4.93e-40	2.38e-37	ENST00000613899;ENST00000615575;ENST00000615135;ENST00000611917;ENST00000611138;ENST00000610442;ENST00000428344
chr17	rs16967754	C	T	0.1095	17:73257807:73258578:clu_70722_NA	73257807	73258578	MRPS7;GGA3	upstream_gene_variant	MODIFIER	1293	1.26677	0.0566371	4.99e-40	2.4e-37	ENST00000582717;ENST00000578348;ENST00000579743;ENST00000582486;ENST00000579761;ENST00000245539;ENST00000579002;ENST00000583407
chr1	rs10800418	C	A	0.3336	1:169206925:169256541:clu_12934_NA	169206925	169256541	NME7	intron_variant	MODIFIER	-23541	-0.984852	0.0619788	5.94e-40	2.86e-37	ENST00000688755;ENST00000367811;ENST00000472647;ENST00000525440;ENST00000483228;ENST00000528517;ENST00000480478;ENST00000524967;ENST00000469474
chr20	rs59684388	A	G	0.1051	20:62033493:62033553:clu_83444_NA	62033493	62033553	-	3_prime_UTR_variant	MODIFIER	93	-1.15819	0.0789907	6.1e-40	2.93e-37	ENST00000627221;ENST00000359125;ENST00000370224;ENST00000629241;ENST00000625514;ENST00000626839;ENST00000629676;ENST00000706989;ENST00000637632
chr12	rs2520543	C	T	0.3692	12:90970142:90987346:clu_60109_NA	90970142	90987346	-	upstream_gene_variant	MODIFIER	-1605	-0.944291	0.0586914	6.42e-40	3.08e-37	ENST00000722847;ENST00000652014;ENST00000656065;ENST00000668008;ENST00000671090;ENST00000687953;ENST00000693033;ENST00000722839;ENST00000722840;ENST00000722841;ENST00000722842;ENST00000722843;ENST00000722846;ENST00000722851;ENST00000658113;ENST00000661507;ENST00000667911;ENST00000722838;ENST00000722845;ENST00000722852;ENST00000722853;ENST00000722854;ENST00000722849;ENST00000722850;ENST00000722858…
chr1	rs1836768	G	A	0.4711	1:242310856:242347475:clu_15066_NA	242310856	242347475	PLD5	intron_variant	MODIFIER	633	-0.811437	0.0503753	6.54e-40	3.13e-37	ENST00000536534;ENST00000314833;ENST00000427495;ENST00000442594;ENST00000366545;ENST00000467561;ENST00000656612;ENST00000822048;ENST00000666166;ENST00000821905;ENST00000608241;ENST00000666220
chr1	rs2185811	C	T	0.1067	1:205593019:205596870:clu_13949_NA	205593019	205596870	ELK4	upstream_gene_variant	MODIFIER	3850	1.30676	0.0776523	7.57e-40	3.62e-37	ENST00000616704;ENST00000357992;ENST00000289703;ENST00000468523;ENST00000411645
chr1	rs41292543	G	A	0.07607	1:46774799:46775827:clu_9483_NA	46774799	46775827	-	upstream_gene_variant	MODIFIER	-17	-1.7077	0.0995633	7.8e-40	3.72e-37	ENST00000311672;ENST00000489056;ENST00000486951;ENST00000496387;ENST00000460947
chr5	rs13175367	C	T	0.2639	5:177140917:177141070:clu_42163_NA	177140917	177141070	FAM153A	upstream_gene_variant	MODIFIER	-103159	1.11221	0.0709329	8.04e-40	3.83e-37	ENST00000509363;ENST00000764758;ENST00000506011;ENST00000697103;ENST00000697104;ENST00000503845;ENST00000360669;ENST00000697105;ENST00000697106;ENST00000697107;ENST00000697108;ENST00000697109;ENST00000697110;ENST00000697111;ENST00000697112;ENST00000697113;ENST00000697114;ENST00000509607;ENST00000514899
chr11	rs74762369	A	C	0.2274	11:502181:506609:clu_24132_NA	502181	506609	RNH1	5_prime_UTR_variant	MODIFIER	2325	1.0013	0.0641681	8.74e-40	4.15e-37	ENST00000397614;ENST00000397615;ENST00000354420;ENST00000397604;ENST00000356187;ENST00000438658;ENST00000524464;ENST00000524780;ENST00000531540;ENST00000534797;ENST00000525522;ENST00000525701;ENST00000528713;ENST00000531223;ENST00000532055;ENST00000533592;ENST00000526295;ENST00000527485;ENST00000529115;ENST00000529306;ENST00000529368;ENST00000531149;ENST00000533410
chr11	rs640016	C	T	0.243	11:77812241:77815026:clu_27285_NA	77812241	77815026	-	3_prime_UTR_variant	MODIFIER	1699	-1.06097	0.0647489	9.59e-40	4.55e-37	ENST00000299626;ENST00000376156;ENST00000524925;ENST00000525870;ENST00000530608;ENST00000526737;ENST00000527099;ENST00000529139;ENST00000525783;ENST00000530910;ENST00000531213;ENST00000679685;ENST00000679444;ENST00000526849;ENST00000679497;ENST00000680580;ENST00000525761;ENST00000532440;ENST00000679559;ENST00000532306;ENST00000679539;ENST00000679648;ENST00000679697;ENST00000615266;ENST00000679581…
chr5	rs2363735	C	A	0.4079	5:88243736:88243953:clu_40012_NA	88243736	88243953	-	downstream_gene_variant	MODIFIER	-1132	-1.2879	0.085213	9.69e-40	4.59e-37	ENST00000701972;ENST00000702112;ENST00000700959;ENST00000508521;ENST00000514092;ENST00000685645;ENST00000786615;ENST00000786636;ENST00000786639;ENST00000786642;ENST00000786616;ENST00000786640;ENST00000702120;ENST00000786645;ENST00000786702;ENST00000786684;ENST00000786685;ENST00000786666;ENST00000786643;ENST00000786644;ENST00000786641;ENST00000786637;ENST00000786638;ENST00000786617;ENST00000786618…
chr7	rs6462674	G	A	0.4341	7:36447565:36450123:clu_88163_NA	36447565	36450123	ANLN	downstream_gene_variant	MODIFIER	19875	-1.09398	0.0693935	9.74e-40	4.61e-37	ENST00000396068;ENST00000265748;ENST00000429082;ENST00000441696;ENST00000452877;ENST00000495714
chr1	rs1836768	G	A	0.4711	1:242310856:242340964:clu_15066_NA	242310856	242340964	PLD5	intron_variant	MODIFIER	633	-0.834977	0.0474881	9.8e-40	4.63e-37	ENST00000536534;ENST00000314833;ENST00000427495;ENST00000442594;ENST00000366545;ENST00000467561;ENST00000656612;ENST00000822048;ENST00000666166;ENST00000821905;ENST00000608241;ENST00000666220
chr19	rs35391575	C	G	0.3607	19:45001429:45004327:clu_46103_NA	45001429	45004327	ZNF180	upstream_gene_variant	MODIFIER	3305	1.03955	0.0683541	1.13e-39	5.33e-37	ENST00000221327;ENST00000592529;ENST00000391956;ENST00000592095;ENST00000590088;ENST00000586637;ENST00000591064;ENST00000587047;ENST00000585514;ENST00000592140;ENST00000590366
chr17	rs4517856	T	A	0.08015	17:79994889:79995507:clu_71494_NA	79994889	79995507	DCXR	5_prime_UTR_variant	MODIFIER	-4914	1.33514	0.0820353	1.18e-39	5.55e-37	ENST00000306869;ENST00000579334;ENST00000580320;ENST00000580750;ENST00000578885;ENST00000581584;ENST00000577712;ENST00000578273;ENST00000579155;ENST00000582900;ENST00000585085;ENST00000582613;ENST00000584318;ENST00000585164
chr7	rs6961754	C	T	0.1422	7:128232071:128255914:clu_90450_NA	128232071	128255914	-	5_prime_UTR_variant	MODIFIER	80173	1.12593	0.0418834	1.22e-39	5.73e-37	ENST00000720477;ENST00000720480;ENST00000720478;ENST00000720479;ENST00000605862;ENST00000720482;ENST00000720483;ENST00000720487;ENST00000720488;ENST00000720489;ENST00000720490;ENST00000720481;ENST00000720484;ENST00000720485;ENST00000720486;ENST00000720491;ENST00000720492;ENST00000720502;ENST00000479267
chr14	rs1076496	G	A	0.2439	14:78177008:78177181:clu_20909_NA	78177008	78177181	-	upstream_gene_variant	MODIFIER	-158	1.01956	0.0654694	1.4e-39	6.56e-37	ENST00000613856;ENST00000238688;ENST00000557342;ENST00000557623;ENST00000557431;ENST00000555890;ENST00000556831;ENST00000554074;ENST00000556310;ENST00000556375;ENST00000553981;ENST00000556956
chr12	12:123544878	G	A	0.4969	12:123465846:123466118:clu_61382_NA	123465846	123466118	ARL6IP4;ABCB9	intron_variant	MODIFIER	79031	1.11468	0.0732265	1.41e-39	6.6e-37	ENST00000542678;ENST00000540866;ENST00000453766;ENST00000543566;ENST00000357866;ENST00000392435;ENST00000413381;ENST00000426960;ENST00000454885;ENST00000315580;ENST00000442210;ENST00000412505;ENST00000392433;ENST00000439686;ENST00000456762;ENST00000536502;ENST00000539576;ENST00000539770;ENST00000540382;ENST00000540708;ENST00000542099
chr1	rs1836768	G	A	0.4711	1:242355606:242358989:clu_15066_NA	242355606	242358989	-	intron_variant	MODIFIER	-44117	-0.813537	0.0485423	1.52e-39	7.1e-37	ENST00000536534;ENST00000314833;ENST00000427495;ENST00000442594;ENST00000366545;ENST00000467561;ENST00000821905;ENST00000608241
chr7	rs62471587	T	C	0.2143	7:130687079:130737184:clu_90566_NA	130687079	130737184	-	intron_variant	MODIFIER	-9273	1.07476	0.0710621	1.65e-39	7.7e-37	ENST00000642963;ENST00000643452;ENST00000845170;ENST00000845168;ENST00000845166;ENST00000845167;ENST00000643135;ENST00000845169;ENST00000845174;ENST00000642483;ENST00000643779;ENST00000644432;ENST00000416999;ENST00000643866;ENST00000644188;ENST00000701757;ENST00000647388;ENST00000845175;ENST00000647102;ENST00000845176;ENST00000643855;ENST00000845172;ENST00000429901;ENST00000845171;ENST00000845173…
chr1	rs1836768	G	A	0.4711	1:242355606:242389529:clu_15066_NA	242355606	242389529	PLD5	intron_variant	MODIFIER	-44117	-0.823547	0.0498623	1.71e-39	7.97e-37	ENST00000536534;ENST00000314833;ENST00000427495;ENST00000442594;ENST00000366545;ENST00000467561;ENST00000821905;ENST00000608241;ENST00000821906;ENST00000421878;ENST00000821907
chr14	rs7157977	T	C	0.3562	14:31858211:31863258:clu_19622_NA	31858211	31863258	HEATR5A;RP11-176H8.1	splice_region_variant&non_coding_transcript_exon_variant	LOW	-3	0.921135	0.0590743	1.83e-39	8.51e-37	ENST00000543095;ENST00000549185
chr18	rs948636	C	G	0.2267	18:34360151:34378412:clu_55959_NA	34360151	34378412	TPGS2	splice_region_variant&non_coding_transcript_exon_variant	LOW	1610	-0.946216	0.0613351	2.07e-39	9.61e-37	ENST00000590592;ENST00000587129;ENST00000590258;ENST00000587382;ENST00000334295;ENST00000383056;ENST00000589049;ENST00000590500;ENST00000590652;ENST00000590842;ENST00000591823;ENST00000591906;ENST00000593035;ENST00000610723;ENST00000614939
chr12	rs11063369	G	A	0.4019	12:4960072:4984978:clu_57127_NA	4960072	4984978	KCNA6;GALNT8	intron_variant	MODIFIER	-1921	-1.15971	0.0701706	2.16e-39	1e-36	ENST00000542998;ENST00000541339;ENST00000750473;ENST00000658418
chr20	rs2294901	G	A	0.1455	20:10389451:10401176:clu_81721_NA	10389451	10401176	MKKS	3_prime_UTR_variant	MODIFIER	-3949	1.05628	0.0693524	2.24e-39	1.04e-36	ENST00000347364;ENST00000651692;ENST00000652676;ENST00000399054;ENST00000609375;ENST00000713549;ENST00000649912
chr1	rs823074	C	T	0.2983	1:205827417:205860284:clu_13965_NA	205827417	205860284	-	upstream_gene_variant	MODIFIER	-52579	-1.00522	0.0649693	2.55e-39	1.18e-36	ENST00000656763;ENST00000664917;ENST00000652821;ENST00000653632;ENST00000653838;ENST00000653906;ENST00000656162;ENST00000656452;ENST00000658744;ENST00000659357;ENST00000659861;ENST00000659611;ENST00000662563;ENST00000662659;ENST00000664013;ENST00000664067;ENST00000664074;ENST00000669196;ENST00000670417;ENST00000669230;ENST00000670773;ENST00000665342
chr17	rs4290529	T	C	0.2551	17:7760516:7760701:clu_67431_NA	7760516	7760701	LSMD1	downstream_gene_variant	MODIFIER	7214	-1.00034	0.0621082	2.83e-39	1.31e-36	ENST00000575771;ENST00000575071;ENST00000333775;ENST00000575208;ENST00000576861;ENST00000576384
chr4	rs1709416	A	G	0.2852	4:130030827:130032841:clu_65672_NA	130030827	130032841	C4orf33	downstream_gene_variant	MODIFIER	822	-1.08494	0.0672942	3.31e-39	1.52e-36	ENST00000281146;ENST00000502887;ENST00000425929
chr17	rs754706	C	T	0.2453	17:74134601:74149214:clu_70923_NA	74134601	74149214	FOXJ1;RNF157	upstream_gene_variant	MODIFIER	15511	0.9947	0.06243	3.34e-39	1.54e-36	ENST00000322957;ENST00000828684;ENST00000662723;ENST00000828685;ENST00000590137;ENST00000585542;ENST00000828686;ENST00000828687;ENST00000586627;ENST00000647930;ENST00000269391;ENST00000589912;ENST00000319945;ENST00000589317;ENST00000591355
chr14	rs175074	G	A	0.4972	14:75505115:75508318:clu_20772_NA	75505115	75508318	MLH3	upstream_gene_variant	MODIFIER	-662	0.824065	0.05503	3.56e-39	1.63e-36	ENST00000380968;ENST00000355774;ENST00000553713;ENST00000556257;ENST00000556453;ENST00000555144;ENST00000555499;ENST00000555671
chr2	rs2924068	G	A	0.4061	2:98148847:98152403:clu_2816_NA	98148847	98152403	-	intron_variant	MODIFIER	57011	-1.22207	0.084287	3.9e-39	1.78e-36	ENST00000359901;ENST00000258459
chr2	rs12712094	A	C	0.394	2:101888206:101889589:clu_2969_NA	101888206	101889589	RNF149	upstream_gene_variant	MODIFIER	12842	-1.02062	0.0657329	3.88e-39	1.78e-36	ENST00000485752;ENST00000424632;ENST00000390981
chr1	rs1043879	C	T	0.2134	1:25573520:25594231:clu_8204_NA	25573520	25594231	C1orf63	3_prime_UTR_variant	MODIFIER	-3440	0.970973	0.0613302	4.56e-39	2.08e-36	ENST00000764674;ENST00000243189;ENST00000431849;ENST00000473314;ENST00000498238;ENST00000568254;ENST00000568212;ENST00000568701;ENST00000561867;ENST00000568996;ENST00000450820;ENST00000607698;ENST00000566714
chr2	rs10497410	A	G	0.1558	2:175260545:175264650:clu_4538_NA	175260545	175264650	SCRN3	upstream_gene_variant	MODIFIER	2517	1.18836	0.0782773	4.67e-39	2.13e-36	ENST00000437944;ENST00000548868;ENST00000272732;ENST00000458563;ENST00000490927;ENST00000409673;ENST00000435964;ENST00000424069;ENST00000488349;ENST00000427038;ENST00000548031
chr1	rs6704537	C	T	0.05441	1:223949441:223949888:clu_14413_NA	223949441	223949888	CAPN2	downstream_gene_variant	MODIFIER	-93	1.89858	0.0969108	5.34e-39	2.43e-36	ENST00000433674;ENST00000295006;ENST00000474026;ENST00000487223;ENST00000492565
chr10	rs4463801	T	C	0.4032	10:51633029:51642387:clu_16481_NA	51633029	51642387	-	upstream_gene_variant	MODIFIER	-47278	0.656649	0.0446063	6.65e-39	3.02e-36	ENST00000431974;ENST00000456092
chr12	rs11063369	G	A	0.4019	12:4874712:4881611:clu_57127_NA	4874712	4881611	GALNT8	intron_variant	MODIFIER	83439	-1.17771	0.0758454	6.69e-39	3.04e-36	ENST00000648836;ENST00000252318;ENST00000648865;ENST00000542998;ENST00000535354
chr4	rs74690813	G	A	0.08945	4:175035423:175036685:clu_66333_NA	175035423	175036685	-	intron_variant	MODIFIER	-9143	-1.72111	0.11168	8.31e-39	3.77e-36	ENST00000729422;ENST00000687371;ENST00000503140;ENST00000729426;ENST00000662272;ENST00000671681;ENST00000670219;ENST00000515444;ENST00000656529;ENST00000666320;ENST00000729419;ENST00000729427;ENST00000729428;ENST00000729442;ENST00000729443;ENST00000729421;ENST00000729423;ENST00000729430;ENST00000729431;ENST00000729432;ENST00000729434;ENST00000729436;ENST00000729424;ENST00000701407;ENST00000729433…
chr15	rs56684653	A	G	0.1313	15:25075052:25131663:clu_51985_NA	25075052	25131663	-	splice_region_variant&intron_variant	LOW	4	-1.43354	0.09468	8.5e-39	3.85e-36	ENST00000651136;ENST00000650707;ENST00000716911;ENST00000716912;ENST00000400098;ENST00000400100;ENST00000645002;ENST00000642807;ENST00000400097;ENST00000553597;ENST00000648546;ENST00000760977;ENST00000623426
chr2	rs4399766	C	T	0.4469	2:98152525:98152763:clu_2816_NA	98152525	98152763	-	intron_variant	MODIFIER	27091	1.07397	0.0679967	8.97e-39	4.05e-36	ENST00000359901;ENST00000258459
chr4	rs1442154	C	G	0.4804	4:90756843:90757278:clu_64955_NA	90756843	90757278	SNCA	intergenic_region	MODIFIER	18917	-0.842831	0.0552432	9.08e-39	4.1e-36	ENST00000618500;ENST00000336904;ENST00000394986;ENST00000394989;ENST00000394991;ENST00000420646;ENST00000502987;ENST00000506244;ENST00000506691;ENST00000508895;ENST00000673718;ENST00000673902;ENST00000674129
chr20	rs59684388	A	G	0.1051	20:62033146:62033319:clu_83444_NA	62033146	62033319	-	3_prime_UTR_variant	MODIFIER	440	-1.3235	0.0907691	9.75e-39	4.39e-36	ENST00000627221;ENST00000359125;ENST00000370224;ENST00000629241;ENST00000625514;ENST00000626839;ENST00000629676;ENST00000706989;ENST00000637632
chr17	rs4290529	T	C	0.2551	17:7760516:7786553:clu_67431_NA	7760516	7786553	CYB5D1;LSMD1	downstream_gene_variant	MODIFIER	7214	0.930346	0.0611599	1.11e-38	4.99e-36	ENST00000575771;ENST00000575071;ENST00000333775;ENST00000575208;ENST00000576861;ENST00000576384;ENST00000570555;ENST00000571846;ENST00000574357;ENST00000332439;ENST00000570446;ENST00000573940;ENST00000574196;ENST00000624171;ENST00000810659
chr10	rs3923974	T	C	0.114	10:134165257:134169294:clu_18772_NA	134165257	134169294	LRRC27	upstream_gene_variant	MODIFIER	-19174	-1.52657	0.0942103	1.21e-38	5.43e-36	ENST00000344079;ENST00000625755;ENST00000368614;ENST00000462656;ENST00000368613;ENST00000368612;ENST00000472387;ENST00000475747;ENST00000472556;ENST00000756809
chr1	rs61832055	G	A	0.4492	1:213003603:213004688:clu_14193_NA	213003603	213004688	C1orf227	intron_variant	MODIFIER	11618	-0.816484	0.0507267	1.27e-38	5.69e-36	ENST00000332912
chr12	rs11063369	G	A	0.4019	12:4918351:4924361:clu_57127_NA	4918351	4924361	KCNA6;GALNT8	intron_variant	MODIFIER	39800	-1.1497	0.0711143	1.3e-38	5.82e-36	ENST00000542998;ENST00000541339;ENST00000664363;ENST00000662877;ENST00000280684
chr3	rs4857533	G	A	0.1744	3:197348739:197350091:clu_38148_NA	197348739	197350091	-	upstream_gene_variant	MODIFIER	-6717	1.29382	0.0864273	1.56e-38	6.97e-36	ENST00000751206;ENST00000751207;ENST00000414207;ENST00000418868;ENST00000701851;ENST00000440535;ENST00000449003;ENST00000685331;ENST00000685536;ENST00000685600;ENST00000686003;ENST00000688268;ENST00000689038;ENST00000689716;ENST00000701522;ENST00000701709;ENST00000751208;ENST00000453454;ENST00000751209;ENST00000751210;ENST00000751211;ENST00000751212;ENST00000751213;ENST00000751214;ENST00000701105…
chr3	rs749282	G	A	0.322	3:129207240:129214289:clu_36500_NA	129207240	129214289	IFT122	upstream_gene_variant	MODIFIER	56137	-0.894957	0.0590353	1.71e-38	7.63e-36	ENST00000440957;ENST00000347300;ENST00000685921;ENST00000296266;ENST00000348417;ENST00000431818;ENST00000504021;ENST00000507564;ENST00000349441;ENST00000687398;ENST00000688266;ENST00000688392;ENST00000689384;ENST00000688664;ENST00000512814;ENST00000506507;ENST00000511425;ENST00000685811;ENST00000509522;ENST00000687845;ENST00000687766;ENST00000512220;ENST00000515783;ENST00000685087;ENST00000685189…
chr15	rs11400710	CG	C	0.4489	15:100260657:100260989:clu_55069_NA	100260657	100260989	LYSMD4	upstream_gene_variant	MODIFIER	647	-0.924341	0.0589974	1.74e-38	7.75e-36	ENST00000604213;ENST00000496108
chr12	rs11112064	A	G	0.1178	12:79258889:79371579:clu_59900_NA	79258889	79371579	SYT1	upstream_gene_variant	MODIFIER	92348	1.19502	0.0734327	1.76e-38	7.83e-36	ENST00000795597;ENST00000548384;ENST00000393240;ENST00000704696;ENST00000457153;ENST00000547046;ENST00000549454;ENST00000549671;ENST00000551304;ENST00000552074;ENST00000704697;ENST00000704698;ENST00000704699;ENST00000704700;ENST00000704701;ENST00000704702;ENST00000704703;ENST00000704704;ENST00000261205;ENST00000704705;ENST00000704706;ENST00000704707;ENST00000704708;ENST00000704709;ENST00000704710…
chr12	rs3741562	A	G	0.3296	12:50528485:50529216:clu_58734_NA	50528485	50529216	CERS5	3_prime_UTR_variant	MODIFIER	1250	-0.896969	0.060106	1.78e-38	7.9e-36	ENST00000548468;ENST00000317551;ENST00000422340;ENST00000380189;ENST00000438450;ENST00000547138;ENST00000547787;ENST00000548942;ENST00000550547;ENST00000551697;ENST00000551757;ENST00000553122;ENST00000550919;ENST00000551005;ENST00000550079
chr20	rs59684388	A	G	0.1051	20:62033146:62033206:clu_83444_NA	62033146	62033206	-	3_prime_UTR_variant	MODIFIER	440	-1.38273	0.0906103	1.95e-38	8.65e-36	ENST00000627221;ENST00000359125;ENST00000370224;ENST00000629241;ENST00000625514;ENST00000626839;ENST00000629676;ENST00000706989;ENST00000637632
chr5	rs2927608	A	G	0.4054	5:96231063:96231208:clu_40214_NA	96231063	96231208	ERAP2;CTD-2260A17.2	downstream_gene_variant	MODIFIER	21368	-0.809883	0.0456583	2.11e-38	9.34e-36	ENST00000501338;ENST00000665723;ENST00000660209;ENST00000656950;ENST00000659319;ENST00000655392;ENST00000660988;ENST00000663822;ENST00000665421;ENST00000669694;ENST00000723341;ENST00000510373;ENST00000513084;ENST00000437043;ENST00000508077;ENST00000714228;ENST00000379904;ENST00000515095
chr2	rs2887872	T	C	0.4451	2:210880836:210880928:clu_5440_NA	210880836	210880928	RPE	intron_variant	MODIFIER	-2720	0.687901	0.0453378	2.23e-38	9.86e-36	ENST00000354506;ENST00000436630;ENST00000408981;ENST00000454822;ENST00000429921;ENST00000453724;ENST00000359429;ENST00000438265;ENST00000429907;ENST00000441588;ENST00000445268;ENST00000452025;ENST00000438204;ENST00000438191;ENST00000411934;ENST00000435437
chr1	rs61832055	G	A	0.4492	1:213009529:213027533:clu_14193_NA	213009529	213027533	-	intron_variant	MODIFIER	5692	-0.760249	0.0459775	2.32e-38	1.02e-35	ENST00000332912;ENST00000356684;ENST00000432247
chr5	rs2927608	A	G	0.4054	5:96225009:96230950:clu_40213_NA	96225009	96230950	ERAP2;CTD-2260A17.2	downstream_gene_variant	MODIFIER	27422	-0.82104	0.053295	2.37e-38	1.04e-35	ENST00000501338;ENST00000665723;ENST00000660209;ENST00000656950;ENST00000659319;ENST00000655392;ENST00000660988;ENST00000663822;ENST00000665421;ENST00000669694;ENST00000723341;ENST00000510373;ENST00000513084;ENST00000437043;ENST00000508077;ENST00000714228;ENST00000379904;ENST00000510309;ENST00000515095
chr11	rs554214	G	A	0.0872	11:31495333:31531066:clu_25148_NA	31495333	31531066	IMMP1L	3_prime_UTR_variant	MODIFIER	37721	1.37385	0.0843883	2.56e-38	1.13e-35	ENST00000526776;ENST00000534812;ENST00000532287;ENST00000278200;ENST00000648582;ENST00000533642;ENST00000527184;ENST00000528161;ENST00000532624;ENST00000529749;ENST00000530023;ENST00000531693;ENST00000532668;ENST00000533921
chr12	rs7301532	A	G	0.2832	12:75692560:75693617:clu_59827_NA	75692560	75693617	CAPS2	upstream_gene_variant	MODIFIER	1190	0.768029	0.0463331	2.68e-38	1.18e-35	ENST00000409004;ENST00000409799;ENST00000409445;ENST00000699294;ENST00000393284;ENST00000328705;ENST00000336815
chr3	rs1678095	G	T	0.452	3:66271553:66293627:clu_35311_NA	66271553	66293627	SLC25A26	intron_variant	MODIFIER	23455	-0.547179	0.0359567	2.86e-38	1.25e-35	ENST00000676754;ENST00000690634;ENST00000336733;ENST00000354883;ENST00000413054;ENST00000464350;ENST00000483224;ENST00000686445;ENST00000686511;ENST00000687663;ENST00000688696;ENST00000689520;ENST00000690560;ENST00000691166;ENST00000691461;ENST00000691525;ENST00000691582;ENST00000693385;ENST00000691603
chr12	12:11174753	G	A	0.3521	12:11248400:11273609:clu_57638_NA	11248400	11273609	PRR4;TAS2R14	intron_variant	MODIFIER	-73648	0.881799	0.0570303	3.22e-38	1.41e-35	ENST00000541977;ENST00000546265;ENST00000541175;ENST00000536668;ENST00000535024;ENST00000381852;ENST00000542637
chr6	rs2071476	G	A	0.4258	6:32862803:32868697:clu_72852_NA	32862803	32868697	-	upstream_gene_variant	MODIFIER	-37425	1.02506	0.0615138	3.32e-38	1.45e-35	ENST00000685247;ENST00000701517;ENST00000753208;ENST00000753209;ENST00000434920
chr3	rs16857954	G	A	0.1692	3:183354099:183361268:clu_37600_NA	183354099	183361268	KLHL24	intron_variant	MODIFIER	33172	-0.690661	0.0461919	3.54e-38	1.55e-35	ENST00000493074;ENST00000437402;ENST00000454495;ENST00000461813;ENST00000473045;ENST00000468101;ENST00000427201;ENST00000482138;ENST00000454652;ENST00000242810;ENST00000481126;ENST00000475827;ENST00000468001
chr14	rs61056957	A	ACAAT	0.2713	14:24910344:24910977:clu_19499_NA	24910344	24910977	-	upstream_gene_variant	MODIFIER	6261	1.16801	0.0700869	3.9e-38	1.7e-35	ENST00000251343;ENST00000553935;ENST00000399395;ENST00000544691;ENST00000553930;ENST00000538105;ENST00000553343;ENST00000554698;ENST00000554947;ENST00000555225;ENST00000555355;ENST00000555365;ENST00000555778;ENST00000555830;ENST00000556175;ENST00000556249;ENST00000556262;ENST00000556523;ENST00000556548;ENST00000556707
chr8	rs13276153	G	A	0.4922	8:99205318:99205613:clu_85870_NA	99205318	99205613	-	upstream_gene_variant	MODIFIER	-8056	-0.622728	0.0369345	4.29e-38	1.87e-35	ENST00000430223;ENST00000341166;ENST00000520545
chr1	rs9438393	G	A	0.2978	1:205823002:205860284:clu_13965_NA	205823002	205860284	-	splice_region_variant&intron_variant	LOW	-40285	-0.981603	0.0641929	4.47e-38	1.94e-35	ENST00000656763;ENST00000664917;ENST00000652821;ENST00000653632;ENST00000653838;ENST00000653906;ENST00000656162;ENST00000656452;ENST00000658744;ENST00000659357;ENST00000659861;ENST00000659611;ENST00000662563;ENST00000662659;ENST00000664013;ENST00000664067;ENST00000664074;ENST00000669196;ENST00000670417;ENST00000669230;ENST00000670773;ENST00000665342
chr2	rs2119160	T	C	0.276	2:223752606:223765392:clu_5911_NA	223752606	223765392	-	5_prime_UTR_premature_start_codon_gain_variant	LOW	12884	-0.991556	0.0690601	4.71e-38	2.04e-35	ENST00000392066;ENST00000535678;ENST00000357430;ENST00000413316;ENST00000680382;ENST00000681017;ENST00000681906;ENST00000407441;ENST00000680251;ENST00000679541;ENST00000679545;ENST00000679514;ENST00000679546;ENST00000679558;ENST00000680147;ENST00000680395;ENST00000680424;ENST00000680684;ENST00000680736;ENST00000680921;ENST00000681009;ENST00000681292;ENST00000681326;ENST00000680420;ENST00000680525…
chr5	rs2927608	A	G	0.4054	5:96245513:96248341:clu_40216_NA	96245513	96248341	ERAP2;CTD-2260A17.2	downstream_gene_variant	MODIFIER	6918	-0.884963	0.0465003	5.04e-38	2.18e-35	ENST00000501338;ENST00000665723;ENST00000660209;ENST00000656950;ENST00000659319;ENST00000655392;ENST00000660988;ENST00000663822;ENST00000665421;ENST00000669694;ENST00000723341;ENST00000510373;ENST00000513084;ENST00000437043;ENST00000508077;ENST00000714228;ENST00000379904;ENST00000515387
chr6	rs910324	T	A	0.4478	6:142171297:142221460:clu_75535_NA	142171297	142221460	-	intergenic_region	MODIFIER	3677	0.885606	0.0575185	5.22e-38	2.26e-35	ENST00000732939;ENST00000732938;ENST00000732940
chr20	rs2864145	G	A	0.2746	20:37049745:37050937:clu_82528_NA	37049745	37050937	-	upstream_gene_variant	MODIFIER	16394	1.03105	0.0706028	5.55e-38	2.4e-35	ENST00000654008;ENST00000658076;ENST00000655311;ENST00000657216;ENST00000656320;ENST00000413755;ENST00000456953;ENST00000651115;ENST00000655520;ENST00000657868;ENST00000663540;ENST00000659102;ENST00000659186;ENST00000660189;ENST00000662982;ENST00000658141;ENST00000662213;ENST00000662572;ENST00000657665;ENST00000417578;ENST00000436764;ENST00000654183;ENST00000658905;ENST00000660558;ENST00000660885…
chr20	rs6076491	A	G	0.1761	20:3190263:3194631:clu_81473_NA	3190263	3194631	ITPA	upstream_gene_variant	MODIFIER	-1743	1.06376	0.0656557	6.55e-38	2.83e-35	ENST00000483354;ENST00000460676;ENST00000490838;ENST00000380113;ENST00000609835;ENST00000455664;ENST00000460550;ENST00000399838
chr2	rs7570090	T	C	0.4536	2:210880981:210881231:clu_5440_NA	210880981	210881231	-	intron_variant	MODIFIER	-89	0.72473	0.0476338	6.74e-38	2.9e-35	ENST00000354506;ENST00000436630;ENST00000408981;ENST00000454822;ENST00000429921;ENST00000453724;ENST00000359429;ENST00000438265;ENST00000429907;ENST00000441588;ENST00000445268;ENST00000452025;ENST00000438204;ENST00000438191;ENST00000411934;ENST00000435437
chr5	rs2363735	C	A	0.4079	5:88243682:88243953:clu_40012_NA	88243682	88243953	-	downstream_gene_variant	MODIFIER	-1078	1.47875	0.0968255	7.26e-38	3.12e-35	ENST00000701972;ENST00000702112;ENST00000700959;ENST00000508521;ENST00000514092;ENST00000685645;ENST00000786615;ENST00000786636;ENST00000786639;ENST00000786642;ENST00000786616;ENST00000786640;ENST00000702120;ENST00000786645;ENST00000786702;ENST00000786684;ENST00000786685;ENST00000786666;ENST00000786643;ENST00000786644;ENST00000786641;ENST00000786637;ENST00000786638;ENST00000786617;ENST00000786618…
chr12	12:131280130	A	T	0.4149	12:131289088:131291527:clu_61670_NA	131289088	131291527	STX2	upstream_gene_variant	MODIFIER	-8959	1.08421	0.0730062	7.41e-38	3.18e-35	ENST00000261653;ENST00000392373;ENST00000706278;ENST00000706279;ENST00000706280;ENST00000706281;ENST00000706282;ENST00000706283;ENST00000706284;ENST00000706285;ENST00000706286;ENST00000344271
chr14	rs1076496	G	A	0.2439	14:78174551:78176898:clu_20909_NA	78174551	78176898	SLIRP	upstream_gene_variant	MODIFIER	2299	1.0303	0.0679049	8.49e-38	3.64e-35	ENST00000613856;ENST00000238688;ENST00000557342;ENST00000557623;ENST00000557431;ENST00000555890;ENST00000556831;ENST00000554074;ENST00000556310;ENST00000556375;ENST00000553981
chr11	rs74762369	A	C	0.2274	11:504996:506609:clu_24132_NA	504996	506609	RNH1	5_prime_UTR_variant	MODIFIER	-490	-0.933386	0.0626903	8.67e-38	3.71e-35	ENST00000397614;ENST00000397615;ENST00000354420;ENST00000397604;ENST00000356187;ENST00000438658;ENST00000524464;ENST00000524780;ENST00000531540;ENST00000525522;ENST00000525701;ENST00000528713;ENST00000532055;ENST00000526295;ENST00000527485;ENST00000529115;ENST00000529306;ENST00000531149;ENST00000533410
chr20	rs59684388	A	G	0.1051	20:62033259:62033319:clu_83444_NA	62033259	62033319	-	3_prime_UTR_variant	MODIFIER	327	-1.32215	0.089307	9.25e-38	3.95e-35	ENST00000627221;ENST00000359125;ENST00000370224;ENST00000629241;ENST00000625514;ENST00000626839;ENST00000629676;ENST00000706989;ENST00000637632
chr1	rs61832055	G	A	0.4492	1:212997846:213031108:clu_14193_NA	212997846	213031108	-	intron_variant	MODIFIER	17375	-0.790664	0.0475826	9.56e-38	4.08e-35	ENST00000449334;ENST00000332912;ENST00000356684;ENST00000651970;ENST00000426161;ENST00000665265;ENST00000424044;ENST00000703061;ENST00000824419;ENST00000432247;ENST00000422630
chr2	rs200243381	A	AAAG	0.2631	2:97875446:97877283:clu_2764_NA	97875446	97877283	ANKRD36	intron_variant	MODIFIER	-68431	-0.766183	0.0529095	9.82e-38	4.18e-35	ENST00000420699;ENST00000652721;ENST00000461153
chr1	rs1836768	G	A	0.4711	1:242310856:242372520:clu_15066_NA	242310856	242372520	-	intron_variant	MODIFIER	633	-0.798616	0.0484625	1.08e-37	4.6e-35	ENST00000536534;ENST00000314833;ENST00000427495;ENST00000442594;ENST00000366545;ENST00000467561;ENST00000656612;ENST00000822048;ENST00000666166;ENST00000821905;ENST00000608241;ENST00000666220;ENST00000821906;ENST00000421878;ENST00000821907;ENST00000516275
chr3	rs62283453	T	C	0.141	3:195712660:195717061:clu_38055_NA	195712660	195717061	-	upstream_gene_variant	MODIFIER	21919	1.26682	0.0807103	1.18e-37	5.01e-35	ENST00000435731;ENST00000774660;ENST00000774661;ENST00000427149;ENST00000774663;ENST00000774662;ENST00000774686;ENST00000774668;ENST00000774687;ENST00000774688;ENST00000774665;ENST00000774683;ENST00000774682;ENST00000774681;ENST00000774679;ENST00000774680;ENST00000774677;ENST00000774676;ENST00000774674;ENST00000774675;ENST00000774670;ENST00000774671;ENST00000774672;ENST00000774673;ENST00000774666…
chr7	rs73138288	G	C	0.09369	7:65579957:65589566:clu_88721_NA	65579957	65589566	-	downstream_gene_variant	MODIFIER	39637	1.31621	0.0669036	1.26e-37	5.35e-35	ENST00000450043;ENST00000360415;ENST00000431089;ENST00000398684;ENST00000718079;ENST00000718080;ENST00000395326;ENST00000338592;ENST00000486848;ENST00000702932;ENST00000435524
chr10	rs1118394	G	C	0.4431	10:56657260:56708285:clu_16546_NA	56657260	56708285	PCDH15	intron_variant	MODIFIER	51101	-0.946382	0.0631122	1.43e-37	6.05e-35	ENST00000613346;ENST00000458638
chr12	rs10506293	T	C	0.06215	12:50822873:50824278:clu_58746_NA	50822873	50824278	LARP4	intron_variant	MODIFIER	-26555	-2.04884	0.0856715	1.5e-37	6.34e-35	ENST00000293618;ENST00000429001;ENST00000398473;ENST00000550522;ENST00000517559;ENST00000518444;ENST00000347328;ENST00000518561;ENST00000522085;ENST00000548174;ENST00000548993;ENST00000550260;ENST00000551886;ENST00000552445
chr17	rs736521	G	A	0.2328	17:73588382:73588545:clu_70780_NA	73588382	73588545	MYO15B	splice_region_variant&intron_variant	LOW	159	-1.0882	0.0735976	1.55e-37	6.54e-35	ENST00000584516;ENST00000645453;ENST00000619501;ENST00000610510;ENST00000621743;ENST00000687098;ENST00000582561
chr5	rs72633990	A	G	0.166	5:74981225:74984837:clu_39740_NA	74981225	74984837	POC5	upstream_gene_variant	MODIFIER	36972	1.05313	0.0646143	1.57e-37	6.61e-35	ENST00000428202;ENST00000514838;ENST00000510798;ENST00000446329
chr2	rs11683981	G	A	0.209	2:218142995:218147430:clu_5573_NA	218142995	218147430	-	upstream_gene_variant	MODIFIER	4433	0.995691	0.0622465	1.61e-37	6.77e-35	ENST00000695932;ENST00000657920;ENST00000655995;ENST00000666326;ENST00000657418;ENST00000745093;ENST00000666026;ENST00000745361
chr1	rs9438393	G	A	0.2978	1:205805431:205824627:clu_13965_NA	205805431	205824627	PM20D1	splice_region_variant&intron_variant	LOW	-22714	-0.953022	0.0604508	1.78e-37	7.47e-35	ENST00000656763;ENST00000664917;ENST00000653632;ENST00000653838;ENST00000656162;ENST00000658744;ENST00000659357;ENST00000659861;ENST00000659611;ENST00000662563;ENST00000662659;ENST00000664013;ENST00000664067;ENST00000664074;ENST00000669196;ENST00000670417;ENST00000669230;ENST00000367136;ENST00000460624;ENST00000461807
chr13	rs12857479	A	G	0.2961	13:31526962:31530732:clu_79823_NA	31526962	31530732	TEX26	splice_acceptor_variant&intron_variant	HIGH	4046	0.823184	0.0461318	1.81e-37	7.59e-35	ENST00000380473;ENST00000531960
chr20	rs59684388	A	G	0.1051	20:62033377:62033612:clu_83444_NA	62033377	62033612	-	3_prime_UTR_variant	MODIFIER	209	-1.32527	0.0884066	1.88e-37	7.87e-35	ENST00000627221;ENST00000359125;ENST00000370224;ENST00000629241;ENST00000625514;ENST00000626839;ENST00000629676;ENST00000706989;ENST00000637632
chr19	rs10445586	C	T	0.3371	19:52877680:52882674:clu_47072_NA	52877680	52882674	ZNF880	3_prime_UTR_variant	MODIFIER	5442	-0.571535	0.0363401	1.92e-37	8.03e-35	ENST00000424032;ENST00000422689;ENST00000600321;ENST00000344085;ENST00000597976
chr17	rs2526375	G	A	0.1438	17:56415040:56429096:clu_70027_NA	56415040	56429096	SUPT4H1	splice_acceptor_variant&intron_variant	HIGH	14053	-1.36616	0.0919596	2.1e-37	8.77e-35	ENST00000579527;ENST00000583826;ENST00000578025;ENST00000579859;ENST00000580022;ENST00000580515;ENST00000578334;ENST00000580633;ENST00000582348;ENST00000667382;ENST00000790336;ENST00000583841;ENST00000790338;ENST00000585236;ENST00000656608;ENST00000790339;ENST00000790340;ENST00000790337;ENST00000581166;ENST00000225504;ENST00000577396;ENST00000581204;ENST00000581540;ENST00000580947;ENST00000579289…
chr2	rs2716719	A	G	0.4882	2:39745851:39873402:clu_1229_NA	39745851	39873402	-	intron_variant	MODIFIER	124795	-0.800245	0.0536769	2.13e-37	8.88e-35	ENST00000422128;ENST00000415640;ENST00000659562;ENST00000425775;ENST00000426083;ENST00000446698;ENST00000451547;ENST00000658048;ENST00000667600;ENST00000670934;ENST00000438649;ENST00000449569;ENST00000658057;ENST00000658319;ENST00000662313;ENST00000668952;ENST00000671403;ENST00000827213;ENST00000827214;ENST00000827216;ENST00000827215;ENST00000827217
chr1	rs6587820	T	C	0.3315	1:58946846:58992933:clu_9827_NA	58946846	58992933	OMA1;DAB1	upstream_gene_variant	MODIFIER	28563	0.764361	0.0488753	2.14e-37	8.91e-35	ENST00000485760;ENST00000467509;ENST00000460671;ENST00000421528;ENST00000371226;ENST00000476933
chr17	rs34114383	C	CA	0.4832	17:67171654:67178294:clu_70514_NA	67171654	67178294	ABCA10	upstream_gene_variant	MODIFIER	4112	1.05124	0.0686732	2.73e-37	1.13e-34	ENST00000690296;ENST00000269081;ENST00000522406;ENST00000519732;ENST00000518929;ENST00000523419
chr12	12:125389272	T	C	0.5	12:125396445:125398042:clu_61533_NA	125396445	125398042	UBC	downstream_gene_variant	MODIFIER	-7174	0.847714	0.0577142	3.92e-37	1.63e-34	ENST00000536769;ENST00000339647;ENST00000538617;ENST00000541272;ENST00000540351;ENST00000541645;ENST00000535131;ENST00000544481;ENST00000546271;ENST00000540700;ENST00000535859
chr3	rs28703192	G	T	0.1772	3:197340189:197342435:clu_38141_NA	197340189	197342435	-	upstream_gene_variant	MODIFIER	6376	-1.06072	0.0711244	4.06e-37	1.68e-34	ENST00000751206;ENST00000751207;ENST00000414207;ENST00000418868;ENST00000701851;ENST00000440535;ENST00000449003;ENST00000685331;ENST00000685536;ENST00000685600;ENST00000686003;ENST00000688268;ENST00000689038;ENST00000689716;ENST00000701522;ENST00000701709;ENST00000751208;ENST00000453454;ENST00000751209;ENST00000751210;ENST00000751211;ENST00000751212;ENST00000751213;ENST00000751214;ENST00000701105…
chr1	rs75692057	T	A	0.2071	1:59810718:59811919:clu_9853_NA	59810718	59811919	FGGY	intron_variant	MODIFIER	-30772	1.25371	0.0757996	4.26e-37	1.76e-34	ENST00000413489;ENST00000430447;ENST00000371212;ENST00000424725;ENST00000371218;ENST00000303721;ENST00000462744;ENST00000474476;ENST00000495718;ENST00000634364;ENST00000634399;ENST00000634606;ENST00000635156;ENST00000635297
chr13	rs9595314:A:T	T	A	0.1006	13:45957304:45957895:clu_80162_NA	45957304	45957895	-	upstream_gene_variant	MODIFIER	-13865	1.32646	0.0673058	4.82e-37	1.99e-34	ENST00000517509;ENST00000523506;ENST00000652823;ENST00000655385;ENST00000434849;ENST00000519454;ENST00000521336;ENST00000657761;ENST00000655666;ENST00000520310;ENST00000653307;ENST00000654229;ENST00000524062;ENST00000654626;ENST00000655124;ENST00000655984;ENST00000660680;ENST00000662614;ENST00000658500;ENST00000659577;ENST00000661291;ENST00000662212;ENST00000663584;ENST00000664881;ENST00000522673…
chr11	rs544370	T	C	0.3408	11:68665480:68668016:clu_26872_NA	68665480	68668016	MRPL21	intergenic_region	MODIFIER	-12249	0.867033	0.0573483	5.23e-37	2.16e-34	ENST00000450904;ENST00000362034;ENST00000565125;ENST00000541279;ENST00000567045;ENST00000544567;ENST00000541265;ENST00000536637
chr17	rs28469200	A	T	0.1391	17:29062115:29070319:clu_68361_NA	29062115	29070319	-	downstream_gene_variant	MODIFIER	71456	-1.08	0.0734069	5.31e-37	2.19e-34	ENST00000769663;ENST00000769664;ENST00000578070;ENST00000769669;ENST00000769665;ENST00000769668;ENST00000579526;ENST00000769666;ENST00000769667;ENST00000497969;ENST00000582557;ENST00000690405;ENST00000769670;ENST00000578195;ENST00000623719
chr1	rs1471634	T	C	0.3015	1:145588635:145589236:clu_11611_NA	145588635	145589236	-	intron_variant	MODIFIER	113479	-1.0226	0.0705141	5.62e-37	2.31e-34	ENST00000334513;ENST00000477878;ENST00000460879;ENST00000498192;ENST00000444015
chr9	rs10988158	C	T	0.426	9:131702776:131703724:clu_32022_NA	131702776	131703724	PHYHD1	upstream_gene_variant	MODIFIER	-3618	0.789775	0.0511398	5.75e-37	2.36e-34	ENST00000372592;ENST00000412476;ENST00000308941;ENST00000353176;ENST00000421063;ENST00000424503;ENST00000442837;ENST00000419872;ENST00000487504
chr11	rs60863026	A	G	0.05838	11:73610289:73611356:clu_27104_NA	73610289	73611356	PAAF1	upstream_gene_variant	MODIFIER	23489	1.68518	0.110527	5.81e-37	2.38e-34	ENST00000541951;ENST00000504441;ENST00000543814;ENST00000535604;ENST00000542293;ENST00000536003;ENST00000310571;ENST00000544552;ENST00000546039;ENST00000376384;ENST00000543079;ENST00000536582;ENST00000544909
chr14	rs10685638	C	CAT	0.07622	14:96846125:96848584:clu_21438_NA	96846125	96848584	GSKIP	upstream_gene_variant	MODIFIER	8989	-1.9017	0.125239	5.89e-37	2.41e-34	ENST00000438650;ENST00000555088;ENST00000553699;ENST00000554182;ENST00000555181;ENST00000556095;ENST00000555757
chr2	rs10190751	A	G	0.3089	2:202005162:202006097:clu_5131_NA	202005162	202006097	CFLAR	splice_acceptor_variant&intron_variant	HIGH	933	-0.732667	0.0479132	5.93e-37	2.43e-34	ENST00000309955;ENST00000341222;ENST00000341582;ENST00000342795;ENST00000443227;ENST00000423241;ENST00000439154;ENST00000440180;ENST00000457277;ENST00000461422;ENST00000494258;ENST00000470178;ENST00000462763;ENST00000479953;ENST00000474842;ENST00000474886;ENST00000631217;ENST00000415011;ENST00000594911;ENST00000598453;ENST00000625360;ENST00000626451;ENST00000627956;ENST00000628648;ENST00000629722…
chr14	rs34258981	T	A	0.4192	14:94581226:94581664:clu_21357_NA	94581226	94581664	IFI27	3_prime_UTR_variant	MODIFIER	1390	0.947702	0.0652166	6.21e-37	2.54e-34	ENST00000614204;ENST00000616764;ENST00000618863;ENST00000621160;ENST00000611954;ENST00000618200;ENST00000620396;ENST00000612813;ENST00000612499;ENST00000614288
chr7	rs2036582	T	A	0.1601	7:158715229:158716262:clu_91446_NA	158715229	158716262	-	intron_variant	MODIFIER	-13522	0.974803	0.0685474	6.4e-37	2.61e-34	ENST00000407559;ENST00000444851;ENST00000467220
chr17	rs3760301	A	C	0.4443	17:15603091:15603362:clu_67728_NA	15603091	15603362	ZNF286A;ZNF286A	upstream_gene_variant	MODIFIER	8163	-0.930973	0.0628517	6.66e-37	2.71e-34	ENST00000690568;ENST00000412988;ENST00000690188;ENST00000686922;ENST00000585171;ENST00000583675;ENST00000413242;ENST00000612583;ENST00000691327;ENST00000421016;ENST00000585207;ENST00000472486;ENST00000395894;ENST00000464847;ENST00000579516;ENST00000579694;ENST00000580259;ENST00000580393;ENST00000581529;ENST00000582094;ENST00000583031;ENST00000583566;ENST00000585194;ENST00000593105
chr15	rs28485305	T	C	0.3412	15:74044203:74044451:clu_54019_NA	74044203	74044451	C15orf59	upstream_gene_variant	MODIFIER	-7	0.814066	0.0459783	6.9e-37	2.81e-34	ENST00000569673;ENST00000559817;ENST00000844239
chr1	rs9438393	G	A	0.2978	1:205827448:205831573:clu_13965_NA	205827448	205831573	-	splice_region_variant&intron_variant	LOW	-44731	-0.9895	0.0674117	7.35e-37	2.99e-34	ENST00000656763;ENST00000664917;ENST00000653632;ENST00000653838;ENST00000656162;ENST00000656452;ENST00000658744;ENST00000659357;ENST00000659861;ENST00000659611;ENST00000662563;ENST00000662659;ENST00000664013;ENST00000664067;ENST00000664074;ENST00000669196;ENST00000670417;ENST00000669230;ENST00000670773;ENST00000665342
chr1	rs1836768	G	A	0.4711	1:242372637:242389494:clu_15066_NA	242372637	242389494	PLD5	intron_variant	MODIFIER	-61148	-0.786815	0.0481496	7.37e-37	2.99e-34	ENST00000536534;ENST00000314833;ENST00000427495;ENST00000442594;ENST00000366545;ENST00000467561;ENST00000821905;ENST00000821906;ENST00000421878;ENST00000821907
chr18	rs12960467	G	C	0.1679	18:52495931:52544798:clu_56265_NA	52495931	52544798	RAB27B	upstream_gene_variant	MODIFIER	-2981	0.92999	0.0643597	7.59e-37	3.07e-34	ENST00000586570;ENST00000262094;ENST00000586594;ENST00000795323
chr10	rs56170303	G	A	0.1789	10:13091941:13115230:clu_15599_NA	13091941	13115230	-	intron_variant	MODIFIER	23064	0.800506	0.0467396	8.17e-37	3.3e-34	ENST00000378839;ENST00000441148
chr1	rs1836768	G	A	0.4711	1:242325276:242327896:clu_15066_NA	242325276	242327896	PLD5	intron_variant	MODIFIER	-13787	-0.801706	0.0487229	8.36e-37	3.38e-34	ENST00000536534;ENST00000314833;ENST00000427495;ENST00000442594;ENST00000366545;ENST00000467561;ENST00000656612;ENST00000822048;ENST00000666166;ENST00000821905;ENST00000608241;ENST00000666220
chr11	rs1783888	T	G	0.3923	11:124674744:124675163:clu_28520_NA	124674744	124675163	-	upstream_gene_variant	MODIFIER	1787	0.958435	0.0658244	8.49e-37	3.42e-34	ENST00000653593;ENST00000656769;ENST00000499143;ENST00000529392;ENST00000653170;ENST00000655101;ENST00000664095;ENST00000667918;ENST00000665706;ENST00000661455;ENST00000657666;ENST00000666874;ENST00000658998;ENST00000835178;ENST00000666933;ENST00000657884;ENST00000662980
chr2	rs28437819	T	G	0.4439	2:112832539:112834769:clu_3230_NA	112832539	112834769	TMEM87B	intron_variant	MODIFIER	40494	0.989814	0.0676702	8.49e-37	3.42e-34	ENST00000283206;ENST00000650799;ENST00000452614;ENST00000452029
chr5	rs4299769	A	G	0.1043	5:2101657:2103017:clu_38411_NA	2101657	2103017	-	upstream_gene_variant	MODIFIER	-4096	1.36398	0.0865379	9.25e-37	3.72e-34	ENST00000653000;ENST00000660496;ENST00000658890;ENST00000762090;ENST00000761980
chr19	rs56093013	A	G	0.2816	19:35418120:35420788:clu_45123_NA	35418120	35420788	ZNF30	5_prime_UTR_variant	MODIFIER	61	-0.985304	0.0696887	9.32e-37	3.74e-34	ENST00000303586;ENST00000601142;ENST00000439785;ENST00000601540;ENST00000601957
chr10	rs568526	C	T	0.461	10:106037874:106039128:clu_18104_NA	106037874	106039128	GSTO2	upstream_gene_variant	MODIFIER	-4436	0.883418	0.0601337	9.4e-37	3.76e-34	ENST00000450629;ENST00000338595;ENST00000473401;ENST00000477078;ENST00000369707
chr17	rs2467099	T	C	0.2246	17:73924274:73927310:clu_70897_NA	73924274	73927310	RP11-552F3.12;FBF1	upstream_gene_variant	MODIFIER	24770	0.933727	0.0554454	9.37e-37	3.76e-34	ENST00000593156;ENST00000586717;ENST00000636174;ENST00000319129;ENST00000585990
chr15	rs956391	C	T	0.2233	15:43623057:43624098:clu_52910_NA	43623057	43624098	ADAL	3_prime_UTR_variant	MODIFIER	-5565	-0.85744	0.0592211	1.04e-36	4.16e-34	ENST00000562188;ENST00000428046;ENST00000389651;ENST00000565555
chr9	rs2181116	G	A	0.266	9:77684018:77684811:clu_30360_NA	77684018	77684811	NMRK1	intron_variant	MODIFIER	26538	1.00037	0.0697224	1.06e-36	4.23e-34	ENST00000376811;ENST00000361092;ENST00000376808;ENST00000494066
chr1	rs2363079	A	G	0.334	1:61008083:61061210:clu_9884_NA	61008083	61061210	-	intron_variant	MODIFIER	45638	0.808308	0.0458243	1.07e-36	4.27e-34	ENST00000634836;ENST00000661790;ENST00000439156;ENST00000634281;ENST00000635048;ENST00000654255;ENST00000654935;ENST00000656757;ENST00000657534;ENST00000660110;ENST00000660992;ENST00000661045;ENST00000661176;ENST00000662037;ENST00000827533;ENST00000663215;ENST00000666208;ENST00000668078;ENST00000668738;ENST00000668888;ENST00000673767;ENST00000686091;ENST00000662065;ENST00000670448;ENST00000827530…
chr1	rs2490395	G	A	0.4339	1:243468079:243471291:clu_15093_NA	243468079	243471291	SDCCAG8	intron_variant	MODIFIER	-9158	0.825324	0.0569601	1.1e-36	4.38e-34	ENST00000366541;ENST00000482234;ENST00000476722;ENST00000435549;ENST00000496361;ENST00000463012
chr16	rs7205781	C	G	0.157	16:84537753:84538207:clu_51440_NA	84537753	84538207	TLDC1	upstream_gene_variant	MODIFIER	2104	1.0375	0.0639212	1.22e-36	4.85e-34	ENST00000343629;ENST00000566995;ENST00000570036;ENST00000561807;ENST00000565079;ENST00000562447;ENST00000565701;ENST00000565765
chr19	rs73025481	A	G	0.2742	19:37748296:37756188:clu_45414_NA	37748296	37756188	-	5_prime_UTR_premature_start_codon_gain_variant	LOW	89042	-0.90793	0.0536601	1.27e-36	5.04e-34	ENST00000652687;ENST00000817639;ENST00000688387;ENST00000438770;ENST00000587477;ENST00000591116;ENST00000592100;ENST00000592712;ENST00000659822;ENST00000659928;ENST00000666743;ENST00000818223;ENST00000664190;ENST00000588904;ENST00000818230;ENST00000818225;ENST00000685471;ENST00000692449;ENST00000702853;ENST00000818221;ENST00000818222;ENST00000818226;ENST00000702889;ENST00000702899;ENST00000818224…
chr17	rs11314342	CT	C	0.172	17:39883396:39884453:clu_68970_NA	39883396	39884453	HAP1;JUP	upstream_gene_variant	MODIFIER	3770	-1.87403	0.127935	1.31e-36	5.19e-34	ENST00000393939;ENST00000347901;ENST00000310778;ENST00000341193
chr3	rs6783479	G	A	0.3221	3:113010595:113013534:clu_35915_NA	113010595	113013534	WDR52	intron_variant	MODIFIER	9645	0.889819	0.0574736	1.34e-36	5.31e-34	ENST00000393845;ENST00000489244;ENST00000461734;ENST00000484923
chr19	rs11084155	C	T	0.3362	19:52877680:52887102:clu_47072_NA	52877680	52887102	ZNF880	downstream_gene_variant	MODIFIER	9185	0.810672	0.0499961	1.42e-36	5.62e-34	ENST00000424032;ENST00000422689;ENST00000600321;ENST00000344085;ENST00000597976
chr11	rs544370	T	C	0.3408	11:68665480:68668003:clu_26872_NA	68665480	68668003	MRPL21	intergenic_region	MODIFIER	-12249	-0.895766	0.0620959	1.43e-36	5.65e-34	ENST00000450904;ENST00000362034;ENST00000565125;ENST00000541279;ENST00000567045;ENST00000544567;ENST00000541265;ENST00000536637
chr8	rs77257477	C	T	0.1257	8:96046951:96047682:clu_85821_NA	96046951	96047682	NDUFAF6	intron_variant	MODIFIER	-1553	1.18667	0.0488717	1.48e-36	5.84e-34	ENST00000396111;ENST00000396124;ENST00000454358;ENST00000517976;ENST00000518258;ENST00000518608;ENST00000519804;ENST00000520632;ENST00000520757;ENST00000522683;ENST00000523337;ENST00000697355;ENST00000523378;ENST00000396113;ENST00000519136;ENST00000697364
chr2	rs72946169	C	A	0.2193	2:178188124:178199121:clu_4604_NA	178188124	178199121	NFE2L2	upstream_gene_variant	MODIFIER	-36254	-0.945503	0.0641649	1.49e-36	5.87e-34	ENST00000464747;ENST00000699265;ENST00000699303;ENST00000699304;ENST00000699309;ENST00000699301;ENST00000699308;ENST00000699404;ENST00000699408;ENST00000699350;ENST00000699406;ENST00000699331;ENST00000699348;ENST00000699305;ENST00000699344;ENST00000699345;ENST00000699346;ENST00000699409;ENST00000699410;ENST00000699411;ENST00000699412;ENST00000699413;ENST00000699414;ENST00000699434;ENST00000699435…
chr19	rs420584	T	C	0.3497	19:44494264:44495700:clu_46047_NA	44494264	44495700	ZNF155	downstream_gene_variant	MODIFIER	992	0.939954	0.0623226	1.56e-36	6.13e-34	ENST00000590411;ENST00000611002;ENST00000270014;ENST00000591532;ENST00000407951;ENST00000590615;ENST00000586454
chr2	rs72794538	T	G	0.1277	2:42281650:42282081:clu_1266_NA	42281650	42282081	PKDCC	upstream_gene_variant	MODIFIER	5	1.07311	0.0586675	1.65e-36	6.48e-34	ENST00000294964;ENST00000401498;ENST00000492861;ENST00000475868;ENST00000475241;ENST00000490302
chr1	rs9438393	G	A	0.2978	1:205833385:205860284:clu_13965_NA	205833385	205860284	-	splice_region_variant&intron_variant	LOW	-50668	-0.964219	0.0601401	1.69e-36	6.63e-34	ENST00000656763;ENST00000664917;ENST00000652821;ENST00000653632;ENST00000653838;ENST00000653906;ENST00000656162;ENST00000658744;ENST00000659357;ENST00000659861;ENST00000659611;ENST00000662563;ENST00000662659;ENST00000664013;ENST00000664067;ENST00000664074;ENST00000669196;ENST00000670417;ENST00000669230;ENST00000670773;ENST00000665342
chr6	rs114824499	A	C	0.1114	6:30202227:30209886:clu_72411_NA	30202227	30209886	-	intron_variant	MODIFIER	5267	1.91677	0.105039	1.71e-36	6.7e-34	ENST00000844412;ENST00000844410;ENST00000844414;ENST00000844413;ENST00000844466;ENST00000844416;ENST00000844415;ENST00000844418;ENST00000453558;ENST00000844417;ENST00000455957;ENST00000844419;ENST00000844420;ENST00000844421;ENST00000844422;ENST00000844423;ENST00000844424;ENST00000844425;ENST00000844468;ENST00000844411;ENST00000427723
chr1	rs823074	C	T	0.2983	1:205827448:205860284:clu_13965_NA	205827448	205860284	-	upstream_gene_variant	MODIFIER	-52610	-0.946019	0.0648554	1.79e-36	7e-34	ENST00000656763;ENST00000664917;ENST00000652821;ENST00000653632;ENST00000653838;ENST00000653906;ENST00000656162;ENST00000656452;ENST00000658744;ENST00000659357;ENST00000659861;ENST00000659611;ENST00000662563;ENST00000662659;ENST00000664013;ENST00000664067;ENST00000664074;ENST00000669196;ENST00000670417;ENST00000669230;ENST00000670773;ENST00000665342
chr1	rs9438393	G	A	0.2978	1:205805431:205827271:clu_13965_NA	205805431	205827271	PM20D1	splice_region_variant&intron_variant	LOW	-22714	-0.969231	0.06576	1.87e-36	7.3e-34	ENST00000656763;ENST00000664917;ENST00000653632;ENST00000653838;ENST00000656162;ENST00000656452;ENST00000658744;ENST00000659357;ENST00000659861;ENST00000659611;ENST00000662563;ENST00000662659;ENST00000664013;ENST00000664067;ENST00000664074;ENST00000669196;ENST00000670417;ENST00000669230;ENST00000670773;ENST00000367136;ENST00000460624;ENST00000461807
chr12	rs12581512	A	G	0.3349	12:125619398:125626638:clu_61555_NA	125619398	125626638	-	upstream_gene_variant	MODIFIER	2863	0.798195	0.0532715	1.9e-36	7.41e-34	ENST00000316519;ENST00000316543;ENST00000539251;ENST00000538851;ENST00000545511;ENST00000536118;ENST00000543665;ENST00000398953;ENST00000623804;ENST00000799977
chr20	rs59684388	A	G	0.1051	20:62033318:62033437:clu_83444_NA	62033318	62033437	-	3_prime_UTR_variant	MODIFIER	268	-1.28001	0.083769	2.24e-36	8.72e-34	ENST00000627221;ENST00000359125;ENST00000370224;ENST00000629241;ENST00000625514;ENST00000626839;ENST00000629676;ENST00000706989;ENST00000637632
chr14	rs762810	A	C	0.2702	14:65544361:65544631:clu_20407_NA	65544361	65544631	MAX	splice_region_variant&intron_variant	LOW	5	0.808749	0.0414946	2.63e-36	1.02e-33	ENST00000341653;ENST00000358402;ENST00000358664;ENST00000555419;ENST00000394606;ENST00000284165;ENST00000553928;ENST00000553951;ENST00000555932;ENST00000556892;ENST00000557277;ENST00000555667;ENST00000557746;ENST00000556443;ENST00000556979;ENST00000651648
chr12	12:119211113	C	T	0.1517	12:119211112:119211416:clu_61072_NA	119211112	119211416	-	splice_region_variant&intron_variant	LOW	0	1.49347	0.0881785	2.98e-36	1.16e-33	ENST00000798080;ENST00000798079;ENST00000798078;ENST00000798077;ENST00000668907;ENST00000798076;ENST00000545276
chr5	rs6879864	C	T	0.4733	5:176056664:176056810:clu_42000_NA	176056664	176056810	SNCB	splice_region_variant&intron_variant	LOW	141	-1.2499	0.0864078	3.08e-36	1.19e-33	ENST00000393693;ENST00000310112;ENST00000614675;ENST00000510387;ENST00000506696;ENST00000508006
chr7	rs189493361	A	T	0.1854	7:7607115:7612067:clu_87579_NA	7607115	7612067	MIOS	intron_variant	MODIFIER	29994	1.19587	0.0744963	3.09e-36	1.2e-33	ENST00000405785;ENST00000340080;ENST00000433635;ENST00000456533;ENST00000433056;ENST00000445169;ENST00000719086
chr17	rs9904865	C	T	0.3266	17:44899402:44908814:clu_69520_NA	44899402	44908814	WNT3	upstream_gene_variant	MODIFIER	8860	-0.940178	0.0559126	3.3e-36	1.28e-33	ENST00000706495;ENST00000573788;ENST00000572508;ENST00000576471
chr16	16:28617057	A	G	0.3323	16:28603764:28604573:clu_49543_NA	28603764	28604573	SULT1A2	3_prime_UTR_variant	MODIFIER	13292	0.97688	0.0653462	3.4e-36	1.31e-33	ENST00000679262;ENST00000534108;ENST00000533150;ENST00000335715;ENST00000395630;ENST00000677940
chr17	rs16967754	C	T	0.1095	17:73258064:73258578:clu_70722_NA	73258064	73258578	MRPS7;GGA3	upstream_gene_variant	MODIFIER	1036	-1.59132	0.0831561	3.82e-36	1.47e-33	ENST00000582717;ENST00000578348;ENST00000579743;ENST00000582486;ENST00000579761;ENST00000245539;ENST00000579002;ENST00000583407
chr1	rs1836768	G	A	0.4711	1:242310856:242324887:clu_15066_NA	242310856	242324887	-	intron_variant	MODIFIER	633	-0.766168	0.0482745	4.15e-36	1.6e-33	ENST00000536534;ENST00000314833;ENST00000427495;ENST00000442594;ENST00000366545;ENST00000467561;ENST00000656612;ENST00000822048;ENST00000666166;ENST00000821905;ENST00000608241;ENST00000666220
chr2	rs112707466	C	CTA	0.4954	2:98148847:98152763:clu_2816_NA	98148847	98152763	-	intron_variant	MODIFIER	47137	0.878718	0.0602329	4.14e-36	1.6e-33	ENST00000359901;ENST00000258459
chr21	rs62230821	T	C	0.3684	21:37414186:37416080:clu_62374_NA	37414186	37416080	AP000688.1;SETD4	upstream_gene_variant	MODIFIER	10929	-0.918115	0.0622168	5.33e-36	2.05e-33	ENST00000600312;ENST00000399215;ENST00000399212;ENST00000332131;ENST00000399205;ENST00000399208;ENST00000399201;ENST00000399207;ENST00000469482;ENST00000481477;ENST00000487297
chr7	rs13244300	A	G	0.3868	7:64530135:64530728:clu_88676_NA	64530135	64530728	-	intron_variant	MODIFIER	-71372	-0.784344	0.0466491	5.56e-36	2.13e-33	ENST00000426828;ENST00000741903;ENST00000741905;ENST00000741904;ENST00000741906;ENST00000741907;ENST00000419314;ENST00000741901;ENST00000741902;ENST00000741910;ENST00000741908;ENST00000741909;ENST00000741911;ENST00000741912;ENST00000741913;ENST00000741914;ENST00000741915;ENST00000741916;ENST00000741922;ENST00000742334;ENST00000742335;ENST00000742336;ENST00000742337;ENST00000742338;ENST00000742340…
chr20	rs12480106	G	A	0.1446	20:52583612:52601826:clu_83052_NA	52583612	52601826	BCAS1	upstream_gene_variant	MODIFIER	33396	-1.24097	0.0852232	5.62e-36	2.15e-33	ENST00000448484;ENST00000685429;ENST00000371435;ENST00000395961;ENST00000688948;ENST00000690125;ENST00000688711;ENST00000689476;ENST00000422805;ENST00000686565
chr15	rs17636395	C	G	0.176	15:95799117:95799903:clu_54985_NA	95799117	95799903	-	intron_variant	MODIFIER	4246	-1.13181	0.07841	6.06e-36	2.32e-33	ENST00000655274;ENST00000659343;ENST00000656019;ENST00000654052;ENST00000653272;ENST00000662295;ENST00000664421;ENST00000670445;ENST00000611265;ENST00000698229;ENST00000660741;ENST00000665255;ENST00000698309;ENST00000659002;ENST00000670739;ENST00000661491;ENST00000658041;ENST00000614853;ENST00000698249;ENST00000661153;ENST00000556899;ENST00000698311;ENST00000698313;ENST00000840798;ENST00000698232…
chr22	rs2285178	C	T	0.2839	22:38204170:38206034:clu_23128_NA	38204170	38206034	GCAT	downstream_gene_variant	MODIFIER	1818	-0.973744	0.0672589	9.03e-36	3.45e-33	ENST00000323205;ENST00000445195;ENST00000415371;ENST00000478203;ENST00000248924;ENST00000426858;ENST00000451984
chr20	rs59684388	A	G	0.1051	20:62033259:62033378:clu_83444_NA	62033259	62033378	-	3_prime_UTR_variant	MODIFIER	327	-1.15998	0.0796353	9.53e-36	3.63e-33	ENST00000627221;ENST00000359125;ENST00000370224;ENST00000629241;ENST00000625514;ENST00000626839;ENST00000629676;ENST00000706989;ENST00000637632
chr20	rs59684388	A	G	0.1051	20:62033436:62033494:clu_83444_NA	62033436	62033494	-	3_prime_UTR_variant	MODIFIER	150	-1.16179	0.0801583	1.01e-35	3.84e-33	ENST00000627221;ENST00000359125;ENST00000370224;ENST00000629241;ENST00000625514;ENST00000626839;ENST00000629676;ENST00000706989;ENST00000637632
chr22	rs9611441	C	G	0.3792	22:41256797:41257622:clu_23378_NA	41256797	41257622	DNAJB7;XPNPEP3	intergenic_region	MODIFIER	82569	-0.68886	0.0471976	1.04e-35	3.95e-33	ENST00000417688;ENST00000482652;ENST00000428799;ENST00000357137;ENST00000307221
chr6	rs3088031	C	A	0.2916	6:139017892:139018040:clu_75489_NA	139017892	139018040	-	splice_region_variant&intron_variant	LOW	233	-1.05204	0.0677887	1.08e-35	4.09e-33	ENST00000719387;ENST00000719388;ENST00000719390;ENST00000719391;ENST00000719389;ENST00000432673;ENST00000428044;ENST00000458733;ENST00000664532;ENST00000447494
chr22	rs17629631	G	A	0.1441	22:24002187:24032423:clu_22417_NA	24002187	24032423	RGL4	5_prime_UTR_variant	MODIFIER	31681	1.10005	0.049853	1.08e-35	4.09e-33	ENST00000452737;ENST00000451837;ENST00000735056;ENST00000735033;ENST00000735057;ENST00000735058;ENST00000735059;ENST00000735060;ENST00000735067;ENST00000735095;ENST00000444220;ENST00000735047;ENST00000735048;ENST00000735049;ENST00000735050;ENST00000735051;ENST00000735052;ENST00000735044;ENST00000735045;ENST00000735043;ENST00000735040;ENST00000735041;ENST00000735042;ENST00000735039;ENST00000422506…
chr15	rs2019611	A	C	0.1929	15:85742853:85745048:clu_54622_NA	85742853	85745048	-	downstream_gene_variant	MODIFIER	-620234	-1.32501	0.0796221	1.11e-35	4.2e-33	ENST00000648573;ENST00000837463;ENST00000837470;ENST00000558282;ENST00000559989
chr22	rs12484060	T	C	0.3741	22:22049781:22050156:clu_22359_NA	22049781	22050156	PPIL2	splice_donor_variant&intron_variant	HIGH	1	0.782567	0.0487386	1.16e-35	4.39e-33	ENST00000626352;ENST00000417788;ENST00000679692;ENST00000680094;ENST00000680109;ENST00000680393;ENST00000398831;ENST00000406385;ENST00000680183;ENST00000446951;ENST00000679564;ENST00000680113;ENST00000462188;ENST00000679479;ENST00000335025;ENST00000679534;ENST00000679827;ENST00000681956;ENST00000681338;ENST00000680061;ENST00000679580;ENST00000681286;ENST00000679540;ENST00000679795;ENST00000498109…
chr19	rs17810048	C	T	0.2338	19:3852612:3868963:clu_42942_NA	3852612	3868963	-	5_prime_UTR_premature_start_codon_gain_variant	LOW	2864	-0.908326	0.0636702	1.19e-35	4.49e-33	ENST00000262961;ENST00000438164;ENST00000591965;ENST00000592807;ENST00000587212;ENST00000586578;ENST00000439086;ENST00000674260;ENST00000592398;ENST00000591712
chr22	rs2743456	A	G	0.1626	22:42521412:42532208:clu_23504_NA	42521412	42532208	CYP2D6	stop_gained	HIGH	14900	-1.22877	0.07421	1.22e-35	4.6e-33	ENST00000439129;ENST00000617009;ENST00000621190;ENST00000360124;ENST00000645361;ENST00000488442;ENST00000359033;ENST00000417586
chr5	rs6864535	A	G	0.448	5:34945130:34945827:clu_38869_NA	34945130	34945827	DNAJC21	upstream_gene_variant	MODIFIER	522	0.795862	0.0558492	1.33e-35	5.01e-33	ENST00000648817;ENST00000512136;ENST00000382021;ENST00000642851;ENST00000506762;ENST00000642675;ENST00000644357;ENST00000642285;ENST00000646714;ENST00000698657;ENST00000698658;ENST00000698659;ENST00000698660
chr7	rs72418187	T	TCAAA	0.04893	7:99936512:99948875:clu_89727_NA	99936512	99948875	PILRB	downstream_gene_variant	MODIFIER	21130	2.26769	0.092932	1.45e-35	5.45e-33	ENST00000473757;ENST00000470714;ENST00000310771;ENST00000483329;ENST00000414292;ENST00000422479;ENST00000444874;ENST00000488972;ENST00000493499
chr5	rs79706599	A	C	0.07143	5:134077213:134079677:clu_40879_NA	134077213	134079677	CAMLG	intron_variant	MODIFIER	228	-1.3742	0.0914779	1.46e-35	5.48e-33	ENST00000678771;ENST00000676819;ENST00000678434;ENST00000677273;ENST00000676829;ENST00000297156;ENST00000514518;ENST00000677966
chr2	rs7570090	T	C	0.4536	2:210880836:210881231:clu_5440_NA	210880836	210881231	RPE	intron_variant	MODIFIER	56	-0.745494	0.0477414	1.48e-35	5.55e-33	ENST00000354506;ENST00000436630;ENST00000408981;ENST00000454822;ENST00000429921;ENST00000453724;ENST00000359429;ENST00000438265;ENST00000429907;ENST00000441588;ENST00000445268;ENST00000452025;ENST00000438204;ENST00000438191;ENST00000411934;ENST00000435437
chr12	rs11063369	G	A	0.4019	12:4921685:4923059:clu_57127_NA	4921685	4923059	-	intron_variant	MODIFIER	36466	-1.22321	0.0706787	1.58e-35	5.92e-33	ENST00000542998;ENST00000664363;ENST00000662877;ENST00000280684
chr3	rs73077367	A	G	0.2651	3:41957544:41959949:clu_34033_NA	41957544	41959949	ULK4	intron_variant	MODIFIER	-105586	1.1478	0.0806059	1.59e-35	5.95e-33	ENST00000301831;ENST00000420927
chr7	rs12154303	A	G	0.4333	7:50514995:50515879:clu_88521_NA	50514995	50515879	FIGNL1	upstream_gene_variant	MODIFIER	631	-0.887246	0.0628919	1.79e-35	6.69e-33	ENST00000356889;ENST00000615084;ENST00000617389;ENST00000395556;ENST00000433017;ENST00000419119;ENST00000435566;ENST00000436590;ENST00000422854;ENST00000440350;ENST00000420829;ENST00000448788
chr6	rs79437037	A	G	0.08161	6:27331081:27335296:clu_72280_NA	27331081	27335296	-	upstream_gene_variant	MODIFIER	-2825	-1.61745	0.104489	1.81e-35	6.75e-33	ENST00000844530;ENST00000692173;ENST00000687798;ENST00000844531;ENST00000690588;ENST00000844532;ENST00000844533
chr8	rs1918213	T	C	0.3075	8:24918978:24925334:clu_84465_NA	24918978	24925334	-	intergenic_region	MODIFIER	160	-0.885643	0.0608778	2.26e-35	8.42e-33	ENST00000819295;ENST00000819294;ENST00000819292;ENST00000819293;ENST00000819296;ENST00000819297;ENST00000819298
chr17	rs3785818	C	G	0.4112	17:42381575:42384660:clu_69262_NA	42381575	42384660	-	upstream_gene_variant	MODIFIER	7702	-1.00864	0.0699875	2.29e-35	8.51e-33	ENST00000588097;ENST00000586388;ENST00000666090;ENST00000655016;ENST00000753098;ENST00000753094;ENST00000753095;ENST00000753096;ENST00000753097;ENST00000753100;ENST00000753101;ENST00000753105;ENST00000753107;ENST00000753109;ENST00000753108;ENST00000753106;ENST00000753104;ENST00000753103;ENST00000753102;ENST00000753099;ENST00000516819
chr17	rs7211847	A	G	0.3015	17:7530362:7530461:clu_67375_NA	7530362	7530461	-	upstream_gene_variant	MODIFIER	-38453	-0.934034	0.0640128	2.29e-35	8.51e-33	ENST00000570547;ENST00000576728;ENST00000576478;ENST00000575314;ENST00000574539;ENST00000572262;ENST00000572182;ENST00000576846;ENST00000269298;ENST00000570914;ENST00000380466;ENST00000576579;ENST00000571074;ENST00000575826;ENST00000571195;ENST00000573566;ENST00000570850;ENST00000576686;ENST00000572224;ENST00000575114;ENST00000573930
chr14	rs34258981	T	A	0.4192	14:94581672:94582127:clu_21357_NA	94581672	94582127	IFI27	3_prime_UTR_variant	MODIFIER	944	0.947228	0.0652229	2.59e-35	9.61e-33	ENST00000614204;ENST00000616764;ENST00000618863;ENST00000621160;ENST00000611954;ENST00000618200;ENST00000620396;ENST00000612813;ENST00000612499;ENST00000614288;ENST00000614648
chr14	rs28431058	A	G	0.08489	14:24760425:24761390:clu_19456_NA	24760425	24761390	DHRS1	upstream_gene_variant	MODIFIER	-1785	1.40333	0.0899344	2.63e-35	9.75e-33	ENST00000737900;ENST00000669726;ENST00000737901;ENST00000737902;ENST00000716589;ENST00000737903;ENST00000737904;ENST00000716590;ENST00000737905;ENST00000737906;ENST00000737907;ENST00000561281;ENST00000559088;ENST00000288111;ENST00000561137;ENST00000396813;ENST00000558340;ENST00000561273
chr5	rs4451069	G	A	0.3621	5:163724202:163781147:clu_41734_NA	163724202	163781147	-	upstream_gene_variant	MODIFIER	59012	-0.917383	0.0635435	2.73e-35	1.01e-32	ENST00000519329;ENST00000522646;ENST00000767702;ENST00000486913;ENST00000522686;ENST00000767695;ENST00000767694;ENST00000519570;ENST00000690593;ENST00000767693;ENST00000517508;ENST00000767700;ENST00000767696;ENST00000523648;ENST00000767701;ENST00000670703;ENST00000767699;ENST00000524297;ENST00000654428;ENST00000664809;ENST00000523704;ENST00000522303
chr11	rs10741322	G	A	0.4121	11:89902160:89906992:clu_27490_NA	89902160	89906992	NAALAD2	downstream_gene_variant	MODIFIER	115	-0.787098	0.0536124	2.74e-35	1.01e-32	ENST00000534061;ENST00000321955;ENST00000375944;ENST00000532691
chr20	rs59684388	A	G	0.1051	20:62033259:62033437:clu_83444_NA	62033259	62033437	-	3_prime_UTR_variant	MODIFIER	327	-1.17319	0.0826717	2.85e-35	1.05e-32	ENST00000627221;ENST00000359125;ENST00000370224;ENST00000629241;ENST00000625514;ENST00000626839;ENST00000629676;ENST00000706989;ENST00000637632
chr10	rs41306852	A	G	0.02607	10:98115047:98118651:clu_17605_NA	98115047	98118651	OPALIN	5_prime_UTR_variant	MODIFIER	-29	-3.32109	0.222775	2.94e-35	1.08e-32	ENST00000371172;ENST00000536387;ENST00000393871;ENST00000419479;ENST00000393870
chr5	rs2927608	A	G	0.4054	5:96232208:96235825:clu_40214_NA	96232208	96235825	-	downstream_gene_variant	MODIFIER	20223	-0.777341	0.0485544	3.21e-35	1.18e-32	ENST00000501338;ENST00000665723;ENST00000660209;ENST00000656950;ENST00000659319;ENST00000655392;ENST00000660988;ENST00000663822;ENST00000665421;ENST00000669694;ENST00000723341;ENST00000510373;ENST00000513084;ENST00000437043;ENST00000508077;ENST00000714228;ENST00000379904;ENST00000515095;ENST00000515387;ENST00000513368
chr1	rs4951665	G	A	0.4384	1:213246328:213246887:clu_14206_NA	213246328	213246887	RPS6KC1	intron_variant	MODIFIER	122862	-0.759623	0.0484123	3.46e-35	1.27e-32	ENST00000615329;ENST00000543354;ENST00000614059;ENST00000543470;ENST00000366960;ENST00000366959;ENST00000490299
chr13	rs7324744	G	A	0.3302	13:115002371:115004825:clu_81256_NA	115002371	115004825	-	upstream_gene_variant	MODIFIER	5666	0.834843	0.0523838	3.72e-35	1.37e-32	ENST00000360383;ENST00000628084;ENST00000356221;ENST00000650489;ENST00000375310;ENST00000494766;ENST00000252457;ENST00000375308;ENST00000252458
chr1	rs66532523	C	A	0.1948	1:207940540:207943666:clu_14050_NA	207940540	207943666	CD46	upstream_gene_variant	MODIFIER	43204	0.823321	0.0554034	3.89e-35	1.43e-32	ENST00000367042;ENST00000367047;ENST00000695783;ENST00000695777;ENST00000367041;ENST00000358170;ENST00000357714;ENST00000322875;ENST00000322918;ENST00000354848;ENST00000496723;ENST00000636114;ENST00000695779;ENST00000695780;ENST00000695781;ENST00000695782;ENST00000471987;ENST00000488596;ENST00000490278;ENST00000695778;ENST00000360212;ENST00000469535;ENST00000480003;ENST00000695784;ENST00000695785…
chr1	rs61832055	G	A	0.4492	1:213030338:213031108:clu_14193_NA	213030338	213031108	-	intron_variant	MODIFIER	-15117	-0.770604	0.0465853	4.03e-35	1.48e-32	ENST00000356684;ENST00000651970;ENST00000426161;ENST00000665265;ENST00000424044;ENST00000703061;ENST00000824419
chr17	rs2243536	T	C	0.4981	17:74090662:74097352:clu_70919_NA	74090662	74097352	EXOC7	upstream_gene_variant	MODIFIER	-337	0.707692	0.0497408	4.71e-35	1.72e-32	ENST00000332065;ENST00000335146;ENST00000411744;ENST00000405068;ENST00000406660;ENST00000589210;ENST00000405575;ENST00000357231;ENST00000467929;ENST00000607838;ENST00000634349;ENST00000420116;ENST00000442951;ENST00000589507
chr4	rs74690813	G	A	0.08945	4:175014448:175018774:clu_66333_NA	175014448	175018774	-	intron_variant	MODIFIER	11832	-1.50731	0.102683	4.87e-35	1.78e-32	ENST00000729422;ENST00000687371;ENST00000503140;ENST00000671681;ENST00000670219;ENST00000515444;ENST00000656529;ENST00000729421;ENST00000729423;ENST00000729430;ENST00000729431;ENST00000729432;ENST00000729434;ENST00000729436;ENST00000729424;ENST00000701407;ENST00000729433;ENST00000729438;ENST00000729435;ENST00000729418;ENST00000729437;ENST00000729581;ENST00000729580;ENST00000729582
chr5	rs1309581	A	G	0.3941	5:64267639:64313986:clu_39391_NA	64267639	64313986	CWC27	intron_variant	MODIFIER	5378	0.819705	0.057754	4.86e-35	1.78e-32	ENST00000381070;ENST00000545000;ENST00000607786;ENST00000685147;ENST00000687101;ENST00000687314;ENST00000688318;ENST00000691921;ENST00000692005;ENST00000692572;ENST00000693121;ENST00000693303;ENST00000693660
chr17	rs178806	G	C	0.496	17:15880406:15880893:clu_67747_NA	15880406	15880893	ZSWIM7	upstream_gene_variant	MODIFIER	220204	-0.908248	0.0647963	4.95e-35	1.8e-32	ENST00000476496;ENST00000490395;ENST00000399277;ENST00000399280;ENST00000497719;ENST00000497434
chr4	rs923588	A	T	0.3692	4:106345479:106367540:clu_65181_NA	106345479	106367540	PPA2	upstream_gene_variant	MODIFIER	18638	-0.814809	0.057603	5.29e-35	1.93e-32	ENST00000341695;ENST00000348706;ENST00000354147;ENST00000432483;ENST00000351450;ENST00000499847;ENST00000503171;ENST00000457404;ENST00000502596;ENST00000502833;ENST00000504028;ENST00000506815;ENST00000508518;ENST00000509031;ENST00000509426;ENST00000510015;ENST00000513649;ENST00000514209;ENST00000515567
chr10	rs1118394	G	C	0.4431	10:56708361:56926336:clu_16546_NA	56708361	56926336	PCDH15	intron_variant	MODIFIER	0	-0.884881	0.0619337	5.43e-35	1.97e-32	ENST00000613346;ENST00000458638
chr20	rs59684388	A	G	0.1051	20:62033146:62033260:clu_83444_NA	62033146	62033260	-	3_prime_UTR_variant	MODIFIER	440	-1.18808	0.0840519	5.45e-35	1.98e-32	ENST00000627221;ENST00000359125;ENST00000370224;ENST00000629241;ENST00000625514;ENST00000626839;ENST00000629676;ENST00000706989;ENST00000637632
chr2	rs72794538	T	G	0.1277	2:42281447:42282081:clu_1266_NA	42281447	42282081	PKDCC	upstream_gene_variant	MODIFIER	208	-1.51375	0.0811894	5.82e-35	2.11e-32	ENST00000294964;ENST00000401498;ENST00000492861;ENST00000475868;ENST00000475241;ENST00000490302
chr20	rs59684388	A	G	0.1051	20:62033259:62033494:clu_83444_NA	62033259	62033494	-	3_prime_UTR_variant	MODIFIER	327	-1.23922	0.0842556	6.07e-35	2.2e-32	ENST00000627221;ENST00000359125;ENST00000370224;ENST00000629241;ENST00000625514;ENST00000626839;ENST00000629676;ENST00000706989;ENST00000637632
chr19	rs66558701	T	C	0.2344	19:9771550:9785691:clu_43554_NA	9771550	9785691	ZNF562	3_prime_UTR_variant	MODIFIER	-18382	-0.861124	0.0563971	6.56e-35	2.37e-32	ENST00000686891;ENST00000453372;ENST00000293648;ENST00000590155;ENST00000585688;ENST00000587392;ENST00000588653;ENST00000589542;ENST00000585350
chr15	rs2270997	A	G	0.125	15:101110322:101112099:clu_55100_NA	101110322	101112099	LINS	upstream_gene_variant	MODIFIER	-10896	-1.42654	0.0903481	6.61e-35	2.39e-32	ENST00000560783;ENST00000314742;ENST00000559169;ENST00000561233
chr18	rs76536852	T	C	0.03184	18:3993202:3995166:clu_55311_NA	3993202	3995166	DLGAP1	upstream_gene_variant	MODIFIER	-8720	2.01007	0.0846219	7.37e-35	2.66e-32	ENST00000315677;ENST00000581527;ENST00000581550;ENST00000582051;ENST00000767594;ENST00000652891;ENST00000767600;ENST00000662752;ENST00000661068;ENST00000662697;ENST00000767601;ENST00000662868;ENST00000582054;ENST00000767599;ENST00000767598;ENST00000767596;ENST00000767595;ENST00000667972;ENST00000767597;ENST00000668864
chr4	rs75315518	T	C	0.08553	4:175036777:175041048:clu_66333_NA	175036777	175041048	-	intron_variant	MODIFIER	-8868	-1.46037	0.0989934	9.21e-35	3.32e-32	ENST00000729422;ENST00000687371;ENST00000503140;ENST00000729426;ENST00000662272;ENST00000671681;ENST00000670219;ENST00000515444;ENST00000656529;ENST00000666320;ENST00000729419;ENST00000691783;ENST00000729427;ENST00000729428;ENST00000729444;ENST00000729429;ENST00000729442;ENST00000729443;ENST00000729420;ENST00000729421;ENST00000729423;ENST00000729430;ENST00000729431;ENST00000729432;ENST00000729434…
chr22	rs136564	C	T	0.1132	22:45723944:45726484:clu_23670_NA	45723944	45726484	FAM118A	intron_variant	MODIFIER	40929	-1.42929	0.1005	9.28e-35	3.34e-32	ENST00000216214;ENST00000441876;ENST00000405673;ENST00000477714;ENST00000476478;ENST00000459849;ENST00000476754;ENST00000487732
chr2	rs10185161	T	C	0.4021	2:218127794:218128081:clu_5568_NA	218127794	218128081	-	downstream_gene_variant	MODIFIER	1390	0.931443	0.0659161	1.02e-34	3.66e-32	ENST00000695932;ENST00000695940;ENST00000657920;ENST00000655995;ENST00000745094;ENST00000745095;ENST00000745096;ENST00000745097;ENST00000745098;ENST00000745099;ENST00000745100;ENST00000745101;ENST00000695934;ENST00000745362;ENST00000745361
chr1	rs61832055	G	A	0.4492	1:213004813:213009215:clu_14193_NA	213004813	213009215	C1orf227	intron_variant	MODIFIER	10408	-0.788781	0.053064	1.02e-34	3.66e-32	ENST00000332912
chr19	rs1991460	A	C	0.3836	19:40839836:40842017:clu_45738_NA	40839836	40842017	C19orf47	upstream_gene_variant	MODIFIER	-6768	-0.979397	0.0628383	1.06e-34	3.8e-32	ENST00000683109;ENST00000582783;ENST00000392035;ENST00000357884;ENST00000582006;ENST00000580606;ENST00000580977
chr5	rs2927608	A	G	0.4054	5:96231063:96232436:clu_40214_NA	96231063	96232436	ERAP2;CTD-2260A17.2	downstream_gene_variant	MODIFIER	21368	-0.761148	0.0487997	1.09e-34	3.9e-32	ENST00000501338;ENST00000665723;ENST00000660209;ENST00000656950;ENST00000659319;ENST00000655392;ENST00000660988;ENST00000663822;ENST00000665421;ENST00000669694;ENST00000723341;ENST00000510373;ENST00000513084;ENST00000437043;ENST00000508077;ENST00000714228;ENST00000379904;ENST00000515095;ENST00000515387;ENST00000513368
chr20	rs59684388	A	G	0.1051	20:62033318:62033612:clu_83444_NA	62033318	62033612	-	3_prime_UTR_variant	MODIFIER	268	-1.21429	0.0852157	1.13e-34	4.04e-32	ENST00000627221;ENST00000359125;ENST00000370224;ENST00000629241;ENST00000625514;ENST00000626839;ENST00000629676;ENST00000706989;ENST00000637632
chr3	rs6775901	G	T	0.251	3:183353581:183354009:clu_37600_NA	183353581	183354009	KLHL24	intergenic_region	MODIFIER	-5707	-0.548747	0.0373208	1.2e-34	4.29e-32	ENST00000493074;ENST00000437402;ENST00000454495;ENST00000461813;ENST00000473045;ENST00000468101;ENST00000427201;ENST00000482138;ENST00000454652;ENST00000242810;ENST00000481126;ENST00000475827
chr3	rs6785523	C	T	0.4183	3:158289136:158306641:clu_37154_NA	158289136	158306641	MLF1	intergenic_region	MODIFIER	48093	0.84239	0.0595013	1.25e-34	4.46e-32	ENST00000491767;ENST00000618075;ENST00000466246;ENST00000355893;ENST00000359117;ENST00000469452;ENST00000471745;ENST00000477042;ENST00000478894;ENST00000482628;ENST00000484955;ENST00000497004;ENST00000498592;ENST00000487838;ENST00000495452;ENST00000619577;ENST00000650753;ENST00000650750;ENST00000651874;ENST00000651984;ENST00000652045
chr6	rs1745870	G	C	0.3368	6:84417676:84418763:clu_74284_NA	84417676	84418763	SNAP91	upstream_gene_variant	MODIFIER	3067	-0.791877	0.0561037	1.27e-34	4.53e-32	ENST00000369694;ENST00000195649;ENST00000439399;ENST00000521743;ENST00000520302;ENST00000518312;ENST00000520213;ENST00000519825;ENST00000521616;ENST00000521485;ENST00000369690;ENST00000518309;ENST00000519779;ENST00000522248;ENST00000523484;ENST00000523585;ENST00000523199
chr10	rs568526	C	T	0.461	10:106037874:106057336:clu_18104_NA	106037874	106057336	GSTO2	upstream_gene_variant	MODIFIER	-4436	-0.871199	0.0636308	1.33e-34	4.73e-32	ENST00000450629;ENST00000338595;ENST00000473401;ENST00000477078;ENST00000369707;ENST00000467629;ENST00000498052
chr12	12:131280130	A	T	0.4149	12:131286033:131291527:clu_61670_NA	131286033	131291527	STX2	upstream_gene_variant	MODIFIER	-5904	-1.16266	0.077373	1.45e-34	5.15e-32	ENST00000261653;ENST00000392373;ENST00000706278;ENST00000706279;ENST00000706280;ENST00000706281;ENST00000706282;ENST00000706283;ENST00000706284;ENST00000706285;ENST00000706286;ENST00000344271
chr20	rs59684388	A	G	0.1051	20:62033146:62033612:clu_83444_NA	62033146	62033612	-	3_prime_UTR_variant	MODIFIER	440	-1.19351	0.0834572	1.49e-34	5.29e-32	ENST00000627221;ENST00000359125;ENST00000370224;ENST00000629241;ENST00000625514;ENST00000626839;ENST00000629676;ENST00000706989;ENST00000637632
chr15	rs1875887	T	G	0.3454	15:76602405:76603691:clu_54188_NA	76602405	76603691	ETFA	upstream_gene_variant	MODIFIER	-122505	0.850434	0.0590264	1.65e-34	5.85e-32	ENST00000557943;ENST00000267950;ENST00000433983;ENST00000690610;ENST00000559602;ENST00000560044;ENST00000559386;ENST00000559075;ENST00000560309;ENST00000688154;ENST00000560595;ENST00000685548;ENST00000561092;ENST00000688908;ENST00000693064;ENST00000687975;ENST00000685863;ENST00000689730;ENST00000560899;ENST00000685118;ENST00000688637;ENST00000691695;ENST00000687293;ENST00000688389;ENST00000689739…
chr7	rs62471587	T	C	0.2143	7:130668868:130686956:clu_90566_NA	130668868	130686956	-	intron_variant	MODIFIER	8938	1.0323	0.0755001	1.92e-34	6.8e-32	ENST00000642963;ENST00000643452;ENST00000845170;ENST00000845168;ENST00000845166;ENST00000845167;ENST00000643135;ENST00000845169;ENST00000845174;ENST00000642483;ENST00000643779;ENST00000644432;ENST00000643866;ENST00000644188;ENST00000701757;ENST00000647388;ENST00000845175;ENST00000647102;ENST00000845176;ENST00000643855;ENST00000845172;ENST00000845171;ENST00000845173;ENST00000845177;ENST00000423414…
chr1	rs61832056	A	G	0.4511	1:213009529:213020922:clu_14193_NA	213009529	213020922	C1orf227	intron_variant	MODIFIER	5793	-0.757956	0.0506835	2.04e-34	7.22e-32	ENST00000332912
chr6	rs213821	T	C	0.1659	6:62362258:62371187:clu_73918_NA	62362258	62371187	-	intron_variant	MODIFIER	-6871	0.803821	0.0557487	2.13e-34	7.53e-32	ENST00000718012
chr5	rs12659578	C	A	0.2017	5:87583439:87588385:clu_39992_NA	87583439	87588385	-	intron_variant	MODIFIER	22769	0.702039	0.0511224	2.17e-34	7.66e-32	ENST00000504922;ENST00000504636;ENST00000501715;ENST00000656152;ENST00000653918;ENST00000658478;ENST00000657972;ENST00000653898;ENST00000507736;ENST00000513694;ENST00000510087;ENST00000506584;ENST00000512724;ENST00000653183;ENST00000657617;ENST00000658611;ENST00000787432;ENST00000654762;ENST00000787431;ENST00000658094;ENST00000661351;ENST00000787452;ENST00000688087;ENST00000702628;ENST00000501869…
chr22	rs12157657	T	C	0.1505	22:24026054:24032423:clu_22417_NA	24026054	24032423	RGL4	intron_variant	MODIFIER	-11826	-1.15731	0.083073	2.25e-34	7.93e-32	ENST00000452737;ENST00000451837;ENST00000735056;ENST00000735033;ENST00000735057;ENST00000735058;ENST00000735059;ENST00000735060;ENST00000735067;ENST00000735095;ENST00000444220;ENST00000735047;ENST00000735048;ENST00000735049;ENST00000735050;ENST00000735051;ENST00000735052;ENST00000735044;ENST00000735045;ENST00000735043;ENST00000735040;ENST00000735041;ENST00000735042;ENST00000735039;ENST00000422506…
chr11	rs3741147	G	T	0.1347	11:73366952:73371798:clu_27083_NA	73366952	73371798	PLEKHB1	upstream_gene_variant	MODIFIER	-202	1.26325	0.0929475	2.36e-34	8.31e-32	ENST00000398492;ENST00000354190;ENST00000227214;ENST00000398494;ENST00000538227;ENST00000426191;ENST00000535129;ENST00000535582;ENST00000539157;ENST00000546251;ENST00000543524;ENST00000541597;ENST00000542389;ENST00000540431;ENST00000543085;ENST00000540157;ENST00000545106
chr20	rs59684388	A	G	0.1051	20:62033259:62033553:clu_83444_NA	62033259	62033553	-	3_prime_UTR_variant	MODIFIER	327	-1.15131	0.0804487	2.47e-34	8.68e-32	ENST00000627221;ENST00000359125;ENST00000370224;ENST00000629241;ENST00000625514;ENST00000626839;ENST00000629676;ENST00000706989;ENST00000637632
chr1	rs61832056	A	G	0.4511	1:213003603:213009215:clu_14193_NA	213003603	213009215	C1orf227	intron_variant	MODIFIER	11719	-0.807189	0.0534187	2.5e-34	8.78e-32	ENST00000332912
chr17	rs4789670	C	T	0.4824	17:80156298:80159548:clu_71540_NA	80156298	80159548	-	intron_variant	MODIFIER	-4494	-0.803227	0.0561698	2.75e-34	9.64e-32	ENST00000389641;ENST00000578910;ENST00000392343;ENST00000581625;ENST00000665763;ENST00000694881;ENST00000694882
chr10	rs3923974	T	C	0.114	10:134161860:134165111:clu_18770_NA	134161860	134165111	LRRC27	upstream_gene_variant	MODIFIER	-15777	-1.42879	0.0974192	2.83e-34	9.91e-32	ENST00000344079;ENST00000625755;ENST00000368614;ENST00000462656;ENST00000368613;ENST00000368612;ENST00000472387;ENST00000475747;ENST00000472556;ENST00000756809
chr2	rs80125763	C	T	0.4739	2:59231841:59241465:clu_1663_NA	59231841	59241465	-	downstream_gene_variant	MODIFIER	4209	-1.33109	0.0930899	3.05e-34	1.07e-31	ENST00000422723;ENST00000427421;ENST00000452840;ENST00000650010;ENST00000650056;ENST00000715766;ENST00000821268;ENST00000821269;ENST00000821274;ENST00000821276;ENST00000821275;ENST00000821298;ENST00000821289
chr19	rs2239947	C	G	0.1673	19:36235322:36235527:clu_45267_NA	36235322	36235527	-	3_prime_UTR_variant	MODIFIER	9430	-1.11929	0.0793801	3.28e-34	1.15e-31	ENST00000589807;ENST00000378975;ENST00000591057;ENST00000590135;ENST00000585554;ENST00000412391;ENST00000585771;ENST00000587886;ENST00000587987;ENST00000589429;ENST00000588980;ENST00000292879;ENST00000588892;ENST00000586476;ENST00000591084;ENST00000591855;ENST00000592913;ENST00000594792;ENST00000600296;ENST00000601236
chr12	rs799265	G	A	0.4052	12:58112204:58112776:clu_59428_NA	58112204	58112776	OS9	3_prime_UTR_variant	MODIFIER	-16	0.820716	0.0516795	3.42e-34	1.19e-31	ENST00000550202;ENST00000413095;ENST00000435406;ENST00000546916;ENST00000257966;ENST00000389142;ENST00000549307;ENST00000549897;ENST00000550699;ENST00000700661;ENST00000551035;ENST00000700656;ENST00000700660;ENST00000700659;ENST00000700658;ENST00000700657;ENST00000700665;ENST00000700664;ENST00000552285;ENST00000700663;ENST00000700662;ENST00000389146;ENST00000315970;ENST00000439210;ENST00000547079…
chr1	rs1836768	G	A	0.4711	1:242355606:242389494:clu_15066_NA	242355606	242389494	PLD5	intron_variant	MODIFIER	-44117	-0.773613	0.0536809	3.75e-34	1.31e-31	ENST00000536534;ENST00000314833;ENST00000427495;ENST00000442594;ENST00000366545;ENST00000467561;ENST00000821905;ENST00000608241;ENST00000821906;ENST00000421878;ENST00000821907
chr3	rs2292401	C	G	0.2155	3:140950753:140953058:clu_36813_NA	140950753	140953058	-	intron_variant	MODIFIER	2485	1.00231	0.0697075	4.92e-34	1.71e-31	ENST00000286353;ENST00000502783;ENST00000393010;ENST00000514680;ENST00000505013;ENST00000511968;ENST00000505502;ENST00000513007;ENST00000513528;ENST00000514880;ENST00000636601;ENST00000637751
chr1	rs2235555	A	G	0.2095	1:24710493:24718051:clu_8179_NA	24710493	24718051	-	intron_variant	MODIFIER	44514	-0.978497	0.0683643	5.26e-34	1.83e-31	ENST00000337248;ENST00000374409;ENST00000003583;ENST00000468303;ENST00000497384;ENST00000435187;ENST00000483261;ENST00000498488
chr2	rs2924068	G	A	0.4061	2:98148844:98152403:clu_2816_NA	98148844	98152403	-	intron_variant	MODIFIER	57014	-1.24911	0.0861637	5.26e-34	1.83e-31	ENST00000359901;ENST00000258459
chr11	rs67307131	C	T	0.4377	11:118484165:118484531:clu_28244_NA	118484165	118484531	-	upstream_gene_variant	MODIFIER	-3943	0.790594	0.0587464	5.28e-34	1.83e-31	ENST00000361417;ENST00000530994;ENST00000356063;ENST00000525427;ENST00000528594;ENST00000532639;ENST00000600882;ENST00000621027
chr20	rs59684388	A	G	0.1051	20:62033205:62033319:clu_83444_NA	62033205	62033319	-	3_prime_UTR_variant	MODIFIER	381	-1.21558	0.0838652	5.77e-34	2e-31	ENST00000627221;ENST00000359125;ENST00000370224;ENST00000629241;ENST00000625514;ENST00000626839;ENST00000629676;ENST00000706989;ENST00000637632
chr17	rs67174000	A	G	0.3154	17:46970202:46970771:clu_69641_NA	46970202	46970771	-	upstream_gene_variant	MODIFIER	12177	0.849383	0.0581001	6.2e-34	2.15e-31	ENST00000508743;ENST00000817120;ENST00000817122;ENST00000817121;ENST00000817123;ENST00000817124;ENST00000817126;ENST00000817128;ENST00000817127;ENST00000355938;ENST00000513347;ENST00000393366;ENST00000503641;ENST00000514808;ENST00000506855;ENST00000513781;ENST00000504591
chr4	rs12647078	A	G	0.1343	4:107173164:107176104:clu_65209_NA	107173164	107176104	TBCK	upstream_gene_variant	MODIFIER	-88832	-0.934123	0.0665421	6.36e-34	2.2e-31	ENST00000273980;ENST00000394708;ENST00000361687;ENST00000394706;ENST00000467183;ENST00000506280;ENST00000503832;ENST00000509532
chr6	rs3179982	C	T	0.4656	6:29856519:29857105:clu_72357_NA	29856519	29857105	-	upstream_gene_variant	MODIFIER	55813	-0.908371	0.0589117	7.08e-34	2.44e-31	ENST00000849679;ENST00000850118;ENST00000850119;ENST00000850120;ENST00000850121;ENST00000850122;ENST00000850117;ENST00000850123;ENST00000850125;ENST00000850124;ENST00000850126;ENST00000850127;ENST00000383620
chr17	rs4788901	C	T	0.08534	17:73586324:73586707:clu_70777_NA	73586324	73586707	-	upstream_gene_variant	MODIFIER	439	1.37157	0.0889368	7.24e-34	2.5e-31	ENST00000584516;ENST00000645453;ENST00000619501;ENST00000610510;ENST00000621743;ENST00000687098;ENST00000578564
chr7	rs2709848	A	G	0.1673	7:158695286:158698680:clu_91441_NA	158695286	158698680	WDR60	intron_variant	MODIFIER	5802	1.0573	0.0759153	7.32e-34	2.52e-31	ENST00000407559;ENST00000444851;ENST00000467220
chr14	rs7143006	T	A	0.2103	14:100840581:100842597:clu_21531_NA	100840581	100842597	WARS	5_prime_UTR_variant	MODIFIER	1118	0.80277	0.051454	7.48e-34	2.57e-31	ENST00000358655;ENST00000392882;ENST00000344102;ENST00000355338;ENST00000553524;ENST00000554820;ENST00000555410;ENST00000554772;ENST00000553413;ENST00000553395;ENST00000553769;ENST00000555063;ENST00000553545;ENST00000553808;ENST00000554331;ENST00000554509;ENST00000554605;ENST00000555031;ENST00000553934;ENST00000553581;ENST00000557722;ENST00000555464;ENST00000557135;ENST00000556645;ENST00000555813…
chr15	rs11854324	A	G	0.06723	15:25485359:25486706:clu_52042_NA	25485359	25486706	-	upstream_gene_variant	MODIFIER	-5743	-1.74577	0.115829	7.53e-34	2.59e-31	ENST00000424333;ENST00000653489;ENST00000663446;ENST00000665397;ENST00000656420;ENST00000666663;ENST00000660376;ENST00000669928;ENST00000663359;ENST00000670384;ENST00000661305;ENST00000652996;ENST00000669911;ENST00000669867;ENST00000668570;ENST00000665311;ENST00000453082;ENST00000654023;ENST00000669989;ENST00000653389;ENST00000656450;ENST00000669064;ENST00000664763;ENST00000660430;ENST00000656009
chr16	rs11076696	T	G	0.286	16:88738530:88741947:clu_51612_NA	88738530	88741947	-	upstream_gene_variant	MODIFIER	1457	-0.723231	0.0490571	7.59e-34	2.6e-31	ENST00000563261;ENST00000847153;ENST00000568633;ENST00000569786;ENST00000563475;ENST00000654033;ENST00000661622;ENST00000661704;ENST00000663493;ENST00000693195;ENST00000693611;ENST00000847143;ENST00000847144;ENST00000847145;ENST00000847148;ENST00000847147;ENST00000700805;ENST00000847142;ENST00000565633;ENST00000669434;ENST00000691208;ENST00000692040;ENST00000702003;ENST00000690987;ENST00000847146…
chr3	rs2292401	C	G	0.2155	3:140953160:140978965:clu_36813_NA	140953160	140978965	ACPL2	intron_variant	MODIFIER	78	1.00699	0.0682064	7.93e-34	2.72e-31	ENST00000286353;ENST00000502783;ENST00000393010;ENST00000514680;ENST00000505013;ENST00000511968;ENST00000505502;ENST00000513007;ENST00000513528;ENST00000514880;ENST00000636601;ENST00000637579;ENST00000637751;ENST00000663611;ENST00000481770
chr2	rs2924068	G	A	0.4061	2:98152521:98152763:clu_2816_NA	98152521	98152763	-	intron_variant	MODIFIER	53337	-1.15032	0.0814514	8.33e-34	2.85e-31	ENST00000359901;ENST00000258459
chr7	rs111704666	C	T	0.2676	7:128218987:128231904:clu_90449_NA	128218987	128231904	-	upstream_gene_variant	MODIFIER	92482	0.692239	0.0462749	8.42e-34	2.88e-31	ENST00000720477;ENST00000720480;ENST00000720478;ENST00000720479;ENST00000605862;ENST00000720482;ENST00000720483;ENST00000720487;ENST00000720488;ENST00000720489;ENST00000720490;ENST00000720495;ENST00000720481;ENST00000720484;ENST00000720485;ENST00000720486;ENST00000720491;ENST00000720492;ENST00000720493;ENST00000720502;ENST00000479267
chr1	rs12023052	A	T	0.4481	1:213002666:213009215:clu_14193_NA	213002666	213009215	C1orf227	upstream_gene_variant	MODIFIER	29901	-0.773903	0.0481103	8.6e-34	2.94e-31	ENST00000332912
chr13	rs9546963	G	A	0.4026	13:36801518:36822743:clu_79923_NA	36801518	36822743	SOHLH2;CCDC169-SOHLH2;CCDC169	intron_variant	MODIFIER	33864	-0.981394	0.0696693	8.65e-34	2.95e-31	ENST00000511166;ENST00000379864;ENST00000479850;ENST00000239860;ENST00000491049;ENST00000503173;ENST00000506800;ENST00000239859;ENST00000510088;ENST00000379862;ENST00000471781;ENST00000486683
chr6	rs2207000	T	C	0.2774	6:135623955:135639657:clu_75407_NA	135623955	135639657	AHI1	3_prime_UTR_variant	MODIFIER	-123	-0.893572	0.0638183	8.85e-34	3.01e-31	ENST00000746871;ENST00000444302;ENST00000527681;ENST00000265602;ENST00000457866;ENST00000475846;ENST00000367799;ENST00000367800;ENST00000679943;ENST00000681057;ENST00000681331;ENST00000681301;ENST00000681488;ENST00000679450;ENST00000533029;ENST00000681756;ENST00000681670;ENST00000679476;ENST00000679622;ENST00000680656;ENST00000680278;ENST00000680157;ENST00000680184;ENST00000531788;ENST00000679711…
chr22	rs5750923	C	T	0.3445	22:22663184:22664101:clu_22384_NA	22663184	22664101	-	downstream_gene_variant	MODIFIER	24782	0.884959	0.0622514	9.22e-34	3.13e-31	ENST00000652112;ENST00000413293
chr15	rs10152371	G	A	0.3905	15:41105100:41105536:clu_52635_NA	41105100	41105536	ZFYVE19	upstream_gene_variant	MODIFIER	-1808	0.807598	0.0580576	9.38e-34	3.18e-31	ENST00000570108;ENST00000564258;ENST00000355341;ENST00000336455;ENST00000299173;ENST00000566407;ENST00000561617;ENST00000569057;ENST00000561768;ENST00000560078
chr4	rs74690813	G	A	0.08945	4:174986090:175041048:clu_66333_NA	174986090	175041048	-	intron_variant	MODIFIER	40190	-1.48291	0.0935535	9.56e-34	3.24e-31	ENST00000729422;ENST00000687371;ENST00000503140;ENST00000729426;ENST00000662272;ENST00000671681;ENST00000670219;ENST00000515444;ENST00000656529;ENST00000666320;ENST00000729419;ENST00000691783;ENST00000729427;ENST00000729428;ENST00000729444;ENST00000729429;ENST00000729442;ENST00000729443;ENST00000729420;ENST00000729421;ENST00000729423;ENST00000729430;ENST00000729431;ENST00000729432;ENST00000729434…
chr22	rs6007864	C	T	0.3058	22:48871776:48884876:clu_23775_NA	48871776	48884876	-	upstream_gene_variant	MODIFIER	11304	-0.895431	0.0642138	9.7e-34	3.28e-31	ENST00000667577;ENST00000666116;ENST00000663363;ENST00000659917;ENST00000669310;ENST00000662490;ENST00000748278;ENST00000748277;ENST00000748276;ENST00000748464;ENST00000748465
chr2	rs10166250	G	C	0.2514	2:214162081:214181943:clu_5489_NA	214162081	214181943	SPAG16	downstream_gene_variant	MODIFIER	21511	-0.890644	0.0634375	1e-33	3.38e-31	ENST00000406979;ENST00000432529;ENST00000413312;ENST00000420497;ENST00000440779;ENST00000452556;ENST00000331683;ENST00000447990;ENST00000414961
chr10	rs10829054	T	G	0.4849	10:18905222:18940058:clu_15771_NA	18905222	18940058	-	intron_variant	MODIFIER	16751	0.859569	0.0585163	1.07e-33	3.61e-31	ENST00000377304;ENST00000606425
chr1	rs41292543	G	A	0.07607	1:46769492:46774773:clu_9483_NA	46769492	46774773	UQCRH	upstream_gene_variant	MODIFIER	5290	-1.52738	0.104952	1.09e-33	3.68e-31	ENST00000311672;ENST00000489056;ENST00000486951;ENST00000496387
chr2	rs10929581	T	C	0.3117	2:9552534:9558755:clu_222_NA	9552534	9558755	ITGB1BP1	upstream_gene_variant	MODIFIER	-156	0.84734	0.0589842	1.12e-33	3.77e-31	ENST00000355346;ENST00000238091;ENST00000483795;ENST00000488451;ENST00000460001;ENST00000464228;ENST00000465527;ENST00000359712;ENST00000360635;ENST00000456913;ENST00000463190;ENST00000467606;ENST00000482798;ENST00000484735;ENST00000490426;ENST00000492079;ENST00000494563;ENST00000497031;ENST00000497105
chr9	rs7258	T	C	0.2198	9:131193582:131197932:clu_31920_NA	131193582	131197932	CERCAM	downstream_gene_variant	MODIFIER	3112	0.878082	0.0563903	1.21e-33	4.07e-31	ENST00000372842;ENST00000372838;ENST00000463535;ENST00000487001;ENST00000472858;ENST00000610052
chr13	rs139046616	A	ATAG	0.4371	13:76104402:76123459:clu_80559_NA	76104402	76123459	COMMD6	upstream_gene_variant	MODIFIER	21765	1.0434	0.0721257	1.31e-33	4.4e-31	ENST00000682242;ENST00000377615;ENST00000483290;ENST00000377619;ENST00000486516;ENST00000355801;ENST00000497707;ENST00000377612;ENST00000460675;ENST00000464050;ENST00000477377;ENST00000471682;ENST00000626103
chr14	rs748762	C	T	0.4674	14:94564024:94567085:clu_21354_NA	94564024	94567085	IFI27L1	intron_variant	MODIFIER	1125	0.821791	0.058473	1.81e-33	6.08e-31	ENST00000553350;ENST00000555523;ENST00000557600;ENST00000393115;ENST00000554166;ENST00000556381;ENST00000553664;ENST00000555341;ENST00000557218;ENST00000554544;ENST00000557066;ENST00000554562
chr20	rs59684388	A	G	0.1051	20:62033146:62033437:clu_83444_NA	62033146	62033437	-	3_prime_UTR_variant	MODIFIER	440	-1.18906	0.0824223	1.84e-33	6.17e-31	ENST00000627221;ENST00000359125;ENST00000370224;ENST00000629241;ENST00000625514;ENST00000626839;ENST00000629676;ENST00000706989;ENST00000637632
chr22	rs6007864	C	T	0.3058	22:48872223:48884192:clu_23775_NA	48872223	48884192	-	upstream_gene_variant	MODIFIER	10857	-0.733648	0.0517329	1.88e-33	6.3e-31	ENST00000667577;ENST00000666116;ENST00000663363;ENST00000659917;ENST00000669310;ENST00000662490;ENST00000748278;ENST00000748277;ENST00000748276;ENST00000748464;ENST00000748465
chr1	rs12722932	C	T	0.2432	1:81880036:81910706:clu_10312_NA	81880036	81910706	LPHN2	intron_variant	MODIFIER	5343	-0.947964	0.0689302	2.02e-33	6.76e-31	ENST00000370721;ENST00000370723;ENST00000370725;ENST00000370727;ENST00000370728;ENST00000370730;ENST00000674378;ENST00000469377;ENST00000473719;ENST00000492666;ENST00000674386;ENST00000674458;ENST00000444546
chr2	rs111491602	G	C	0.2841	2:114379593:114383186:clu_3312_NA	114379593	114383186	-	upstream_gene_variant	MODIFIER	44762	-0.720933	0.0470632	2.18e-33	7.28e-31	ENST00000802715;ENST00000802716;ENST00000802717;ENST00000802723;ENST00000416673;ENST00000802721;ENST00000802722;ENST00000802719;ENST00000802720;ENST00000391616;ENST00000802724;ENST00000802733;ENST00000802726;ENST00000802730;ENST00000802728;ENST00000802729;ENST00000802727;ENST00000802732;ENST00000802725;ENST00000802737;ENST00000802734;ENST00000802735;ENST00000802736;ENST00000802741;ENST00000802738…
chr10	rs2633311	T	C	0.472	10:75488345:75490217:clu_16988_NA	75488345	75490217	-	upstream_gene_variant	MODIFIER	109753	-0.614245	0.0444431	2.18e-33	7.28e-31	ENST00000399449;ENST00000580790;ENST00000584747;ENST00000688348;ENST00000759654;ENST00000759655;ENST00000690102;ENST00000507952;ENST00000759649;ENST00000686626
chr1	rs12728738	A	T	0.2475	1:81772194:81879856:clu_10312_NA	81772194	81879856	-	intron_variant	MODIFIER	114522	-0.996794	0.0713411	2.2e-33	7.34e-31	ENST00000822370;ENST00000370721;ENST00000370723;ENST00000370725;ENST00000370727;ENST00000370728;ENST00000370730;ENST00000674378;ENST00000469377;ENST00000473719;ENST00000492666;ENST00000674386
chr3	rs6780220	C	A	0.1654	3:33065817:33087612:clu_33743_NA	33065817	33087612	GLB1	upstream_gene_variant	MODIFIER	21382	-1.1837	0.0814969	2.24e-33	7.46e-31	ENST00000307363;ENST00000307377;ENST00000399402;ENST00000461475;ENST00000467571;ENST00000473477;ENST00000481581;ENST00000482097;ENST00000485698;ENST00000490658;ENST00000497796;ENST00000429534
chr5	rs253531	A	G	0.3098	5:61002953:61044429:clu_39329_NA	61002953	61044429	C5orf64	upstream_gene_variant	MODIFIER	-5966	0.788393	0.04952	2.27e-33	7.55e-31	ENST00000654772;ENST00000667197;ENST00000669536;ENST00000507461;ENST00000655479;ENST00000688469;ENST00000510414;ENST00000701704;ENST00000666908;ENST00000668061;ENST00000689863;ENST00000690553;ENST00000689803;ENST00000701730;ENST00000700868;ENST00000701735;ENST00000658416;ENST00000701872;ENST00000668597;ENST00000671203;ENST00000665180;ENST00000511407;ENST00000659478;ENST00000656556;ENST00000665322…
chr14	rs8006631	C	A	0.4147	14:94577143:94581197:clu_21356_NA	94577143	94581197	IFI27	upstream_gene_variant	MODIFIER	3041	1.52548	0.111134	2.31e-33	7.68e-31	ENST00000614204;ENST00000616764;ENST00000618863;ENST00000555081;ENST00000557700;ENST00000621160;ENST00000611954;ENST00000618200;ENST00000620396;ENST00000612813;ENST00000612499;ENST00000614288
chr7	rs141352106	A	AAC	0.1222	7:102309451:102322283:clu_89974_NA	102309451	102322283	POLR2J2;POLR2J2	upstream_gene_variant	MODIFIER	23219	-1.60952	0.117989	2.42e-33	8.03e-31	ENST00000639209;ENST00000476151;ENST00000358438;ENST00000333432;ENST00000460726
chr19	rs2288916	C	G	0.3973	19:46971834:46972919:clu_46309_NA	46971834	46972919	PNMAL1	intron_variant	MODIFIER	1132	-0.8301	0.0592561	2.5e-33	8.29e-31	ENST00000438932;ENST00000313683;ENST00000602246
chr17	rs11546632	C	T	0.1443	17:79649705:79650043:clu_71404_NA	79649705	79650043	ARL16	3_prime_UTR_variant	MODIFIER	-14893	1.06019	0.0755069	2.52e-33	8.34e-31	ENST00000570561;ENST00000577142;ENST00000622299;ENST00000573392;ENST00000571082;ENST00000570910;ENST00000574938;ENST00000576135;ENST00000573569;ENST00000573715;ENST00000576914;ENST00000572704;ENST00000572937
chr21	rs368011189	T	TGGGCAGGGAG	0.4259	21:47613179:47613422:clu_62886_NA	47613179	47613422	AP001468.1;LSS	upstream_gene_variant	MODIFIER	18783	0.733866	0.0506055	2.54e-33	8.4e-31	ENST00000356396;ENST00000491729;ENST00000397728;ENST00000419093;ENST00000457828;ENST00000474319;ENST00000522411
chr10	rs4745814	T	A	0.3567	10:77818541:78084159:clu_17077_NA	77818541	78084159	C10orf11	intron_variant	MODIFIER	385834	0.787231	0.0563416	3.21e-33	1.06e-30	ENST00000611255;ENST00000593699;ENST00000372499;ENST00000496424;ENST00000488655;ENST00000598708;ENST00000408305;ENST00000491887;ENST00000365084;ENST00000622980;ENST00000801795
chr7	rs38497	A	G	0.367	7:30617707:30618622:clu_88009_NA	30617707	30618622	-	upstream_gene_variant	MODIFIER	8861	-1.169	0.0842649	3.3e-33	1.09e-30	ENST00000426529;ENST00000580440;ENST00000454922;ENST00000583664;ENST00000578994;ENST00000579174;ENST00000581665;ENST00000581794;ENST00000582733;ENST00000584023;ENST00000582549;ENST00000584199;ENST00000656284;ENST00000667338;ENST00000785590;ENST00000657049;ENST00000660767;ENST00000785589;ENST00000667137;ENST00000785588;ENST00000584372;ENST00000663944;ENST00000667129;ENST00000689508;ENST00000785592…
chr19	rs1722541	G	A	0.04229	19:51471847:51472746:clu_46950_NA	51471847	51472746	KLK6	upstream_gene_variant	MODIFIER	3089	-1.966	0.0903902	3.32e-33	1.09e-30	ENST00000376851;ENST00000310157;ENST00000391808;ENST00000597379;ENST00000599690;ENST00000599881;ENST00000671133;ENST00000594512
chr22	rs6007864	C	T	0.3058	22:48872223:48884494:clu_23775_NA	48872223	48884494	-	upstream_gene_variant	MODIFIER	10857	-0.767672	0.0519043	3.44e-33	1.13e-30	ENST00000667577;ENST00000666116;ENST00000663363;ENST00000659917;ENST00000669310;ENST00000662490;ENST00000748278;ENST00000748277;ENST00000748276;ENST00000748464;ENST00000748465
chr12	rs11063369	G	A	0.4019	12:4923944:4948463:clu_57127_NA	4923944	4948463	KCNA6;GALNT8	intron_variant	MODIFIER	34207	-1.14983	0.0829633	3.46e-33	1.14e-30	ENST00000542998;ENST00000541339;ENST00000664363;ENST00000662877;ENST00000512511
chr9	rs4742953	C	G	0.2649	9:108320446:108337226:clu_31165_NA	108320446	108337226	FKTN	5_prime_UTR_variant	MODIFIER	15511	0.842815	0.0579626	3.63e-33	1.19e-30	ENST00000421614;ENST00000815593;ENST00000815592;ENST00000223528;ENST00000357998;ENST00000448551;ENST00000602661;ENST00000479846;ENST00000490134;ENST00000675443;ENST00000674563;ENST00000675232;ENST00000675668;ENST00000675695;ENST00000675736;ENST00000676192
chr20	rs59684388	A	G	0.1051	20:62033436:62033612:clu_83444_NA	62033436	62033612	-	3_prime_UTR_variant	MODIFIER	150	-1.10218	0.0776422	3.78e-33	1.24e-30	ENST00000627221;ENST00000359125;ENST00000370224;ENST00000629241;ENST00000625514;ENST00000626839;ENST00000629676;ENST00000706989;ENST00000637632
chr17	rs1468512	T	C	0.1696	17:67218838:67221466:clu_70495_NA	67218838	67221466	-	splice_donor_variant&intron_variant	HIGH	929	1.16432	0.0858727	4.05e-33	1.33e-30	ENST00000690296;ENST00000269081;ENST00000522406;ENST00000518929;ENST00000523419;ENST00000523512;ENST00000521526
chr7	rs141352106	A	AAC	0.1222	7:102309451:102316206:clu_89974_NA	102309451	102316206	-	upstream_gene_variant	MODIFIER	23219	-1.63035	0.118583	4.47e-33	1.46e-30	ENST00000639209;ENST00000476151;ENST00000358438;ENST00000333432
chr1	rs12146148	T	C	0.2597	1:89458781:89533508:clu_10498_NA	89458781	89533508	GBP3;GBP1	upstream_gene_variant	MODIFIER	13110	0.892347	0.0594077	4.97e-33	1.62e-30	ENST00000824612;ENST00000824613;ENST00000824611;ENST00000824610;ENST00000850557;ENST00000370482;ENST00000489444;ENST00000370481;ENST00000493594;ENST00000235878;ENST00000461384;ENST00000445969;ENST00000564665;ENST00000475853;ENST00000568006;ENST00000564037;ENST00000365515;ENST00000459831;ENST00000370473;ENST00000495131;ENST00000484970;ENST00000468959;ENST00000479889;ENST00000681280;ENST00000493139…
chr1	rs34815285	T	C	0.4526	1:155104110:155106206:clu_12244_NA	155104110	155106206	EFNA1	downstream_gene_variant	MODIFIER	-9840	0.839021	0.0595193	5.22e-33	1.7e-30	ENST00000368406;ENST00000368407;ENST00000469878;ENST00000474413;ENST00000497282
chr15	rs12441187	G	A	0.4708	15:34820035:34820126:clu_52452_NA	34820035	34820126	-	upstream_gene_variant	MODIFIER	60899	-0.743796	0.0519275	5.24e-33	1.71e-30	ENST00000683415;ENST00000342314;ENST00000438958;ENST00000569100;ENST00000484716;ENST00000568555
chr18	rs2255059	C	T	0.4981	18:48326513:48331524:clu_56214_NA	48326513	48331524	MRO	intron_variant	MODIFIER	1489	-0.764723	0.0562825	5.3e-33	1.73e-30	ENST00000256425;ENST00000398439;ENST00000585524;ENST00000428869;ENST00000431965;ENST00000588444;ENST00000436348;ENST00000592966;ENST00000587291;ENST00000590988
chr12	rs10843860	C	A	0.3365	12:9747528:9758949:clu_57539_NA	9747528	9758949	-	intron_variant	MODIFIER	-123287	-1.08785	0.0725939	5.9e-33	1.92e-30	ENST00000733153;ENST00000642112;ENST00000733152;ENST00000641304;ENST00000733155;ENST00000733154;ENST00000229402
chr6	rs72850021	G	A	0.1077	6:32549615:32551886:clu_72822_NA	32549615	32551886	-	intergenic_region	MODIFIER	24279	-1.46493	0.100432	6.47e-33	2.1e-30	ENST00000696610;ENST00000696611;ENST00000696612;ENST00000360004;ENST00000696613;ENST00000696614
chr15	rs956391	C	T	0.2233	15:43623057:43625509:clu_52910_NA	43623057	43625509	-	3_prime_UTR_variant	MODIFIER	-5565	0.800116	0.0511429	6.47e-33	2.1e-30	ENST00000562188;ENST00000428046;ENST00000389651;ENST00000565555;ENST00000563551
chr13	rs9511508	T	C	0.1002	13:25525626:25528915:clu_79663_NA	25525626	25528915	-	intron_variant	MODIFIER	-54905	1.22214	0.0824677	6.56e-33	2.13e-30	ENST00000429698;ENST00000434100;ENST00000687945;ENST00000688349;ENST00000688382;ENST00000765194;ENST00000700851;ENST00000765200;ENST00000765205;ENST00000649209;ENST00000690064;ENST00000692241;ENST00000765206;ENST00000692717;ENST00000688513;ENST00000692136;ENST00000685124;ENST00000765192;ENST00000765195;ENST00000765193;ENST00000765197;ENST00000765202;ENST00000700979;ENST00000701112;ENST00000765196…
chr1	rs16857578	T	C	0.1853	1:232651354:232669236:clu_14784_NA	232651354	232669236	SIPA1L2	splice_region_variant&intron_variant	LOW	17876	-0.801816	0.0590089	6.96e-33	2.25e-30	ENST00000366630;ENST00000674749;ENST00000674635;ENST00000675407;ENST00000675685;ENST00000676213;ENST00000674801
chr7	rs13244300	A	G	0.3868	7:64529191:64530039:clu_88675_NA	64529191	64530039	-	intron_variant	MODIFIER	-70428	-0.615269	0.0373072	7.51e-33	2.43e-30	ENST00000426828;ENST00000741903;ENST00000741905;ENST00000741904;ENST00000741906;ENST00000741907;ENST00000419314;ENST00000741901;ENST00000741902;ENST00000741910;ENST00000741908;ENST00000741909;ENST00000741911;ENST00000741912;ENST00000741913;ENST00000741914;ENST00000741915;ENST00000741916;ENST00000742334;ENST00000742335;ENST00000742336;ENST00000742337;ENST00000742338;ENST00000742340;ENST00000742339…
chr21	rs60338585	G	A	0.235	21:48022362:48024926:clu_62949_NA	48022362	48024926	-	intergenic_region	MODIFIER	-14496	-0.90364	0.0629778	7.75e-33	2.5e-30	ENST00000291700;ENST00000367071;ENST00000397648
chr22	rs6007864	C	T	0.3058	22:48872223:48872649:clu_23775_NA	48872223	48872649	-	upstream_gene_variant	MODIFIER	10857	-0.738215	0.0516046	7.74e-33	2.5e-30	ENST00000667577;ENST00000666116;ENST00000663363;ENST00000659917;ENST00000669310;ENST00000662490
chr9	rs796004	T	C	0.2881	9:86593367:86595034:clu_30495_NA	86593367	86595034	-	upstream_gene_variant	MODIFIER	1430	-0.734711	0.051673	8.1e-33	2.61e-30	ENST00000376263;ENST00000376281;ENST00000360384;ENST00000472778;ENST00000457156;ENST00000704004;ENST00000704014;ENST00000704015;ENST00000704016;ENST00000704058;ENST00000704057;ENST00000704059;ENST00000704060;ENST00000483135;ENST00000704005;ENST00000704006;ENST00000704007;ENST00000704009;ENST00000704008;ENST00000704010;ENST00000704011;ENST00000704012;ENST00000704013;ENST00000704051;ENST00000704052…
chr17	rs4647885	C	T	0.2485	17:74553939:74557370:clu_70971_NA	74553939	74557370	-	upstream_gene_variant	MODIFIER	1166	-0.969815	0.0673145	8.35e-33	2.69e-30	ENST00000493536;ENST00000586942;ENST00000587743;ENST00000591956;ENST00000667091;ENST00000738071;ENST00000701062;ENST00000738104;ENST00000738100;ENST00000738093;ENST00000586846;ENST00000661348;ENST00000700957;ENST00000738074;ENST00000738072;ENST00000702193;ENST00000587838;ENST00000448136;ENST00000692197;ENST00000738070;ENST00000738069;ENST00000668511;ENST00000590435;ENST00000653677;ENST00000670737…
chr17	rs2532233	T	C	0.1648	17:44415067:44632897:clu_69493_NA	44415067	44632897	LRRC37A;LRRC37A2;ARL17A;ARL17B	upstream_gene_variant	MODIFIER	-141850	-1.00249	0.0631689	8.68e-33	2.79e-30	ENST00000570618;ENST00000656849;ENST00000434041;ENST00000572991;ENST00000575698;ENST00000575960;ENST00000571246;ENST00000450673;ENST00000705717;ENST00000705761;ENST00000705718;ENST00000496930;ENST00000393465;ENST00000320254;ENST00000705369;ENST00000705370;ENST00000705371;ENST00000705372;ENST00000705373;ENST00000705374;ENST00000721837;ENST00000721835;ENST00000721836;ENST00000570034;ENST00000706245…
chr6	rs3757261	T	C	0.1766	6:13597248:13601066:clu_71979_NA	13597248	13601066	-	3_prime_UTR_variant	MODIFIER	2054	0.981763	0.070807	8.74e-33	2.81e-30	ENST00000680432;ENST00000681012;ENST00000359782;ENST00000379250;ENST00000379262;ENST00000397350;ENST00000606117;ENST00000679658;ENST00000679663;ENST00000679922;ENST00000680151;ENST00000680402;ENST00000680442;ENST00000680707;ENST00000680747;ENST00000680754;ENST00000680852;ENST00000680937;ENST00000681231;ENST00000681243;ENST00000681818;ENST00000681905
chr2	rs6751438	T	G	0.3256	2:39745851:39857135:clu_1229_NA	39745851	39857135	-	splice_acceptor_variant&intron_variant	HIGH	111282	-0.944866	0.0670658	1.07e-32	3.44e-30	ENST00000422128;ENST00000415640;ENST00000659562;ENST00000425775;ENST00000426083;ENST00000446698;ENST00000451547;ENST00000658048;ENST00000667600;ENST00000670934;ENST00000438649;ENST00000449569;ENST00000658057;ENST00000658319;ENST00000662313;ENST00000668952;ENST00000671403;ENST00000827213;ENST00000827214;ENST00000827216;ENST00000827215;ENST00000827217
chr1	rs1595121	G	T	0.4656	1:242310856:242325133:clu_15066_NA	242310856	242325133	-	upstream_gene_variant	MODIFIER	-425	-0.77749	0.0479956	1.13e-32	3.62e-30	ENST00000536534;ENST00000314833;ENST00000427495;ENST00000442594;ENST00000366545;ENST00000467561;ENST00000656612;ENST00000822048;ENST00000666166;ENST00000821905;ENST00000608241;ENST00000666220
chr1	rs1595121	G	T	0.4656	1:242310856:242341597:clu_15066_NA	242310856	242341597	-	upstream_gene_variant	MODIFIER	-425	-0.780945	0.051196	1.18e-32	3.78e-30	ENST00000536534;ENST00000314833;ENST00000427495;ENST00000442594;ENST00000366545;ENST00000467561;ENST00000656612;ENST00000822048;ENST00000666166;ENST00000821905;ENST00000608241;ENST00000666220
chr7	rs2709848	A	G	0.1673	7:158697974:158698680:clu_91441_NA	158697974	158698680	WDR60	intron_variant	MODIFIER	3114	-1.02036	0.0743698	1.23e-32	3.94e-30	ENST00000407559;ENST00000444851;ENST00000467220
chr6	rs114260144	C	T	0.218	6:32628026:32628636:clu_72829_NA	32628026	32628636	-	upstream_gene_variant	MODIFIER	9653	-1.62979	0.111719	1.4e-32	4.47e-30	ENST00000487676;ENST00000399082;ENST00000434651;ENST00000399079;ENST00000374943;ENST00000399084;ENST00000460185;ENST00000443574;ENST00000484729;ENST00000419852
chr17	rs736521	G	A	0.2328	17:73588382:73588760:clu_70780_NA	73588382	73588760	-	splice_region_variant&intron_variant	LOW	159	0.863269	0.0590078	1.43e-32	4.57e-30	ENST00000584516;ENST00000645453;ENST00000619501;ENST00000610510;ENST00000621743;ENST00000687098;ENST00000582561;ENST00000581866
chr16	rs9934565	T	A	0.4893	16:87760530:87782279:clu_51542_NA	87760530	87782279	-	upstream_gene_variant	MODIFIER	3736	0.740074	0.0518746	1.45e-32	4.62e-30	ENST00000562261;ENST00000316853;ENST00000353170;ENST00000347925;ENST00000270583;ENST00000562155;ENST00000566349;ENST00000622456;ENST00000567298;ENST00000562872;ENST00000564396;ENST00000564484;ENST00000565328;ENST00000566661;ENST00000567513;ENST00000569747;ENST00000563036
chr6	rs116499882	C	T	0.1114	6:31324734:31324863:clu_72548_NA	31324734	31324863	HLA-B	upstream_gene_variant	MODIFIER	5370	1.44727	0.0964534	1.5e-32	4.78e-30	ENST00000481849;ENST00000497377;ENST00000696558;ENST00000412585;ENST00000696559;ENST00000696560;ENST00000696561;ENST00000696562;ENST00000474381;ENST00000640094;ENST00000498007;ENST00000434333;ENST00000755446;ENST00000755533;ENST00000755531;ENST00000755530;ENST00000755532;ENST00000603274
chr7	rs11978142	C	A	0.2164	7:45767912:45768431:clu_88445_NA	45767912	45768431	-	intron_variant	MODIFIER	12897	0.962913	0.0700221	1.61e-32	5.12e-30	ENST00000444755;ENST00000338231;ENST00000413357;ENST00000688931;ENST00000429741;ENST00000428414;ENST00000690179;ENST00000702567;ENST00000686085;ENST00000686032;ENST00000689783;ENST00000690171;ENST00000450436;ENST00000684893;ENST00000688953;ENST00000689506;ENST00000413875;ENST00000690342;ENST00000702700;ENST00000691450;ENST00000693141;ENST00000687862;ENST00000686398;ENST00000691119;ENST00000701857…
chr17	rs72811650	G	A	0.1373	17:29036829:29086509:clu_68361_NA	29036829	29086509	-	upstream_gene_variant	MODIFIER	71270	0.949522	0.0686414	1.65e-32	5.24e-30	ENST00000769663;ENST00000769664;ENST00000578070;ENST00000769669;ENST00000769665;ENST00000769668;ENST00000579526;ENST00000769666;ENST00000769667;ENST00000497969;ENST00000582557;ENST00000690405;ENST00000769670;ENST00000769672;ENST00000625101;ENST00000582841;ENST00000581019;ENST00000579639;ENST00000578195;ENST00000623719
chr7	7:117810345	TAACTGCTGTTTTTTA	T	0.07645	7:117809448:117823969:clu_90288_NA	117809448	117823969	-	intergenic_region	MODIFIER	896	-1.98626	0.0971572	1.88e-32	5.97e-30	ENST00000806118
chr1	rs61832055	G	A	0.4492	1:212997846:213002548:clu_14193_NA	212997846	213002548	-	intron_variant	MODIFIER	17375	-0.758385	0.0471215	1.93e-32	6.12e-30	ENST00000449334
chr1	rs1836768	G	A	0.4711	1:242341667:242341801:clu_15066_NA	242341667	242341801	PLD5	intron_variant	MODIFIER	-30178	-0.791235	0.0464152	2.07e-32	6.56e-30	ENST00000536534;ENST00000314833;ENST00000427495;ENST00000442594;ENST00000366545;ENST00000467561;ENST00000656612;ENST00000666166;ENST00000821905;ENST00000608241;ENST00000666220
chr17	rs28414540	T	C	0.4118	17:53497894:53499031:clu_69910_NA	53497894	53499031	-	upstream_gene_variant	MODIFIER	-649	0.600814	0.0439419	2.1e-32	6.65e-30	ENST00000262065;ENST00000649377;ENST00000571578;ENST00000577038;ENST00000782841
chr17	rs7208441	T	C	0.1243	17:29036829:29070319:clu_68361_NA	29036829	29070319	-	intron_variant	MODIFIER	107033	1.04423	0.0752042	2.15e-32	6.8e-30	ENST00000769663;ENST00000769664;ENST00000578070;ENST00000769669;ENST00000769665;ENST00000769668;ENST00000579526;ENST00000769666;ENST00000769667;ENST00000497969;ENST00000582557;ENST00000690405;ENST00000769670;ENST00000769672;ENST00000625101;ENST00000582841;ENST00000581019;ENST00000579639;ENST00000578195;ENST00000623719
chr8	rs71528761	G	T	0.1971	8:91962112:91967715:clu_85710_NA	91962112	91967715	NECAB1	intron_variant	MODIFIER	1359	0.703196	0.0459082	2.23e-32	7.04e-30	ENST00000417640;ENST00000522820;ENST00000521366
chr3	rs7618847	G	A	0.2862	3:113012885:113013534:clu_35915_NA	113012885	113013534	-	intron_variant	MODIFIER	9424	-0.77642	0.0571283	2.36e-32	7.44e-30	ENST00000393845;ENST00000489244;ENST00000461734;ENST00000484923
chr2	rs1729653	A	G	0.4137	2:61385147:61386453:clu_1700_NA	61385147	61386453	C2orf74;KIAA1841	upstream_gene_variant	MODIFIER	-8140	-0.743488	0.0508681	2.49e-32	7.84e-30	ENST00000462959;ENST00000715767;ENST00000733743;ENST00000733741;ENST00000733744;ENST00000605902;ENST00000606876;ENST00000733742;ENST00000607743;ENST00000733745;ENST00000733746;ENST00000426997;ENST00000464909;ENST00000489686;ENST00000398622
chr3	rs7642707	A	G	0.118	3:167090738:167098035:clu_37262_NA	167090738	167098035	ZBBX	upstream_gene_variant	MODIFIER	-7711	1.07764	0.0712245	2.62e-32	8.24e-30	ENST00000675490;ENST00000392766;ENST00000307529;ENST00000392767;ENST00000455345;ENST00000674903;ENST00000392764;ENST00000469220;ENST00000474464;ENST00000485651;ENST00000473888;ENST00000725927;ENST00000725925;ENST00000725928;ENST00000725926
chr5	rs11749712	A	T	0.3851	5:139930754:139931567:clu_41084_NA	139930754	139931567	SRA1	intron_variant	MODIFIER	-177373	-0.715463	0.0536364	2.64e-32	8.3e-30	ENST00000602775;ENST00000336283;ENST00000523259;ENST00000602875;ENST00000520427
chr9	rs838825	C	A	0.1574	9:111668765:111670585:clu_31197_NA	111668765	111670585	IKBKAP	intron_variant	MODIFIER	1657	-1.07587	0.0494975	2.66e-32	8.35e-30	ENST00000674704;ENST00000674535;ENST00000537196;ENST00000675566;ENST00000675765;ENST00000674948;ENST00000675647;ENST00000675400;ENST00000675052;ENST00000675078;ENST00000374647;ENST00000675507;ENST00000675727;ENST00000675711;ENST00000675458;ENST00000675335;ENST00000675321;ENST00000675748;ENST00000676086;ENST00000676044;ENST00000675979;ENST00000675325;ENST00000495759;ENST00000675893;ENST00000675943…
chr19	rs35391575	C	G	0.3607	19:45001429:45004250:clu_46103_NA	45001429	45004250	ZNF180	upstream_gene_variant	MODIFIER	3305	-0.982847	0.0724599	2.84e-32	8.91e-30	ENST00000221327;ENST00000592529;ENST00000391956;ENST00000592095;ENST00000590088;ENST00000586637;ENST00000591064;ENST00000587047;ENST00000585514;ENST00000592140;ENST00000590366
chr2	rs1978273	G	A	0.4796	2:191514708:191523884:clu_4899_NA	191514708	191523884	NAB1	upstream_gene_variant	MODIFIER	17330	0.807513	0.058347	2.96e-32	9.27e-30	ENST00000448811;ENST00000416973;ENST00000426601;ENST00000409581;ENST00000337386;ENST00000423376;ENST00000423076;ENST00000409641
chr10	rs10882125	T	C	0.2273	10:94659401:94669184:clu_17465_NA	94659401	94669184	-	upstream_gene_variant	MODIFIER	9122	-0.839969	0.0588581	3.1e-32	9.7e-30	ENST00000671701;ENST00000672817;ENST00000371552;ENST00000443748;ENST00000371543;ENST00000260762
chr12	rs1554844	A	G	0.3729	12:50526847:50528329:clu_58730_NA	50526847	50528329	CERS5	downstream_gene_variant	MODIFIER	-12483	0.746089	0.0557847	3.21e-32	1e-29	ENST00000548468;ENST00000317551;ENST00000422340;ENST00000380189;ENST00000546406;ENST00000547787;ENST00000548942;ENST00000551697;ENST00000551757;ENST00000553122;ENST00000550919;ENST00000551005;ENST00000550079
chr20	rs80113248	G	A	0.05755	20:18139909:18142467:clu_81835_NA	18139909	18142467	CSRP2BP	splice_acceptor_variant&intron_variant	HIGH	2552	1.66526	0.119852	3.24e-32	1.01e-29	ENST00000677174;ENST00000677573;ENST00000377681;ENST00000678777;ENST00000676992;ENST00000688188;ENST00000677266;ENST00000677610;ENST00000676935;ENST00000464792;ENST00000435364;ENST00000678772;ENST00000489634
chr7	rs71562952	T	G	0.3041	7:64533892:64534156:clu_88678_NA	64533892	64534156	-	upstream_gene_variant	MODIFIER	5854	-1.01593	0.0702678	3.4e-32	1.06e-29	ENST00000426828;ENST00000741903;ENST00000741905;ENST00000741904;ENST00000741906;ENST00000741907;ENST00000419314;ENST00000741901;ENST00000741902;ENST00000741910;ENST00000741908;ENST00000741909;ENST00000741911;ENST00000741912;ENST00000741913;ENST00000741914;ENST00000741915;ENST00000741922;ENST00000741924;ENST00000741923;ENST00000741925;ENST00000742334;ENST00000742335;ENST00000742336;ENST00000742337…
chr20	rs59684388	A	G	0.1051	20:62033205:62033553:clu_83444_NA	62033205	62033553	-	3_prime_UTR_variant	MODIFIER	381	-1.09189	0.0801842	3.47e-32	1.08e-29	ENST00000627221;ENST00000359125;ENST00000370224;ENST00000629241;ENST00000625514;ENST00000626839;ENST00000629676;ENST00000706989;ENST00000637632
chr10	rs871043	A	G	0.2439	10:45478111:45479389:clu_16293_NA	45478111	45479389	RASSF4	upstream_gene_variant	MODIFIER	1322	-1.01593	0.0730615	3.46e-32	1.08e-29	ENST00000489171;ENST00000340258;ENST00000427758;ENST00000483709;ENST00000462822;ENST00000428466;ENST00000472561;ENST00000465735;ENST00000471941
chr4	rs2051555	A	G	0.3924	4:2986335:2990454:clu_63302_NA	2986335	2990454	GRK4	intron_variant	MODIFIER	4039	0.578773	0.0428458	3.5e-32	1.09e-29	ENST00000398052;ENST00000398051;ENST00000345167;ENST00000504933
chr22	rs17629631	G	A	0.1441	22:24002187:24029018:clu_22417_NA	24002187	24029018	-	5_prime_UTR_variant	MODIFIER	31681	0.955816	0.0498912	3.6e-32	1.12e-29	ENST00000452737;ENST00000451837;ENST00000735056;ENST00000735033;ENST00000735057;ENST00000735058;ENST00000735059;ENST00000735060;ENST00000735067;ENST00000735095;ENST00000444220;ENST00000735047;ENST00000735048;ENST00000735049;ENST00000735050;ENST00000735051;ENST00000735052;ENST00000735044;ENST00000735045;ENST00000735043;ENST00000735040;ENST00000735041;ENST00000735042;ENST00000735039;ENST00000422506…
chr12	rs10843860	C	A	0.3365	12:9736760:9740412:clu_57539_NA	9736760	9740412	-	intron_variant	MODIFIER	-112519	-1.0768	0.0748297	4.12e-32	1.28e-29	ENST00000733153;ENST00000642112;ENST00000733152;ENST00000733156;ENST00000733157;ENST00000641304;ENST00000641608;ENST00000733155;ENST00000733154
chr12	rs4931424	C	T	0.4924	12:31250931:31255177:clu_58098_NA	31250931	31255177	DDX11	upstream_gene_variant	MODIFIER	-21615	0.656421	0.044978	4.15e-32	1.29e-29	ENST00000228264;ENST00000350437;ENST00000435753;ENST00000536265;ENST00000539049;ENST00000537136;ENST00000538345;ENST00000538740;ENST00000539673;ENST00000539699;ENST00000542661;ENST00000542777;ENST00000542838;ENST00000545668
chr1	rs1836768	G	A	0.4711	1:242325276:242341031:clu_15066_NA	242325276	242341031	PLD5	intron_variant	MODIFIER	-13787	-0.765949	0.0499819	4.16e-32	1.29e-29	ENST00000536534;ENST00000314833;ENST00000427495;ENST00000442594;ENST00000366545;ENST00000467561;ENST00000656612;ENST00000822048;ENST00000666166;ENST00000821905;ENST00000608241;ENST00000666220
chr19	rs3752124	T	C	0.3955	19:52359220:52364157:clu_47034_NA	52359220	52364157	ZNF577	upstream_gene_variant	MODIFIER	647	-0.695003	0.0511158	4.28e-32	1.32e-29	ENST00000638827;ENST00000638875;ENST00000639416;ENST00000639703;ENST00000640678;ENST00000640955;ENST00000588129
chr19	rs73026867	A	C	0.09125	19:28237248:28262572:clu_44890_NA	28237248	28262572	-	intron_variant	MODIFIER	32815	1.19049	0.0862486	4.33e-32	1.34e-29	ENST00000588027;ENST00000590677;ENST00000654565;ENST00000659922;ENST00000655465;ENST00000653317;ENST00000655166;ENST00000664383;ENST00000659995;ENST00000657677;ENST00000654443;ENST00000653471;ENST00000654098;ENST00000654151;ENST00000588150;ENST00000655567;ENST00000657730;ENST00000659734;ENST00000664688;ENST00000661680;ENST00000561521;ENST00000653459;ENST00000655066;ENST00000665874;ENST00000662487…
chr7	rs55854844	A	G	0.1639	7:128214845:128231904:clu_90449_NA	128214845	128231904	-	upstream_gene_variant	MODIFIER	115429	0.820592	0.0581064	4.61e-32	1.42e-29	ENST00000720477;ENST00000720480;ENST00000720478;ENST00000720479;ENST00000605862;ENST00000720482;ENST00000720483;ENST00000720487;ENST00000720488;ENST00000720489;ENST00000720490;ENST00000720495;ENST00000720481;ENST00000720484;ENST00000720485;ENST00000720486;ENST00000720491;ENST00000720492;ENST00000720493;ENST00000720496;ENST00000720497;ENST00000720500;ENST00000720502;ENST00000479267
chr7	rs141352106	A	AAC	0.1222	7:102309451:102311164:clu_89974_NA	102309451	102311164	POLR2J2;POLR2J2	upstream_gene_variant	MODIFIER	23219	-1.59379	0.118795	4.64e-32	1.43e-29	ENST00000639209;ENST00000476151;ENST00000358438;ENST00000333432
chr10	rs7074170	T	C	0.04041	10:106022835:106025842:clu_18103_NA	106022835	106025842	-	upstream_gene_variant	MODIFIER	-11037	-1.80703	0.120584	4.69e-32	1.44e-29	ENST00000493946;ENST00000539281;ENST00000369710;ENST00000369713;ENST00000445155;ENST00000432659;ENST00000783700;ENST00000783699;ENST00000783701
chr19	rs2972544	A	G	0.3794	19:36812932:36821155:clu_45372_NA	36812932	36821155	-	upstream_gene_variant	MODIFIER	-60712	0.846689	0.0621429	4.68e-32	1.44e-29	ENST00000427868;ENST00000662398;ENST00000675167;ENST00000438368;ENST00000590622;ENST00000674604;ENST00000651681;ENST00000591372;ENST00000658301;ENST00000585356;ENST00000412740;ENST00000590657;ENST00000667829;ENST00000656137;ENST00000658042;ENST00000666458;ENST00000667789;ENST00000658991;ENST00000668768;ENST00000675074;ENST00000661195;ENST00000689532;ENST00000784952;ENST00000449434;ENST00000668927…
chr17	rs16939879	G	A	0.1011	17:43215355:43215643:clu_69383_NA	43215355	43215643	-	downstream_gene_variant	MODIFIER	1116	1.16904	0.0640175	4.83e-32	1.48e-29	ENST00000619916;ENST00000431281;ENST00000591859;ENST00000586346;ENST00000585553;ENST00000321854;ENST00000398322;ENST00000592162;ENST00000376955;ENST00000591136
chr1	rs1595121	G	T	0.4656	1:242341667:242355457:clu_15066_NA	242341667	242355457	PLD5	upstream_gene_variant	MODIFIER	-31236	-0.778136	0.0535002	4.91e-32	1.51e-29	ENST00000536534;ENST00000314833;ENST00000427495;ENST00000442594;ENST00000366545;ENST00000467561;ENST00000656612;ENST00000666166;ENST00000821905;ENST00000608241;ENST00000666220;ENST00000516275
chr20	rs59684388	A	G	0.1051	20:62033205:62033494:clu_83444_NA	62033205	62033494	-	3_prime_UTR_variant	MODIFIER	381	-1.10874	0.0796238	5.57e-32	1.71e-29	ENST00000627221;ENST00000359125;ENST00000370224;ENST00000629241;ENST00000625514;ENST00000626839;ENST00000629676;ENST00000706989;ENST00000637632
chr10	rs2282295	A	G	0.08643	10:104174986:104175774:clu_17964_NA	104174986	104175774	PSD	5_prime_UTR_variant	MODIFIER	-92	-1.64369	0.0860342	5.6e-32	1.71e-29	ENST00000611678;ENST00000406432;ENST00000020673
chr12	rs4931424	C	T	0.4924	12:31227478:31231112:clu_58089_NA	31227478	31231112	DDX11	upstream_gene_variant	MODIFIER	1838	0.741923	0.0476378	5.62e-32	1.72e-29	ENST00000228264;ENST00000350437;ENST00000415475;ENST00000435753;ENST00000438391;ENST00000536265;ENST00000539049;ENST00000542129;ENST00000535158;ENST00000535317;ENST00000540935;ENST00000542244;ENST00000542838;ENST00000543756;ENST00000545668;ENST00000391231
chr18	rs583441	C	T	0.3311	18:33719576:33721100:clu_55936_NA	33719576	33721100	ELP2	downstream_gene_variant	MODIFIER	41540	-0.803015	0.0586768	5.63e-32	1.72e-29	ENST00000543127;ENST00000544267;ENST00000350494;ENST00000351393;ENST00000358232;ENST00000423854;ENST00000442325;ENST00000536373;ENST00000539560;ENST00000540135;ENST00000540323;ENST00000540730;ENST00000540799;ENST00000542430;ENST00000542824;ENST00000543439;ENST00000545632
chr1	rs9438393	G	A	0.2978	1:205823002:205827271:clu_13965_NA	205823002	205827271	-	splice_region_variant&intron_variant	LOW	-40285	-0.928277	0.0670715	5.9e-32	1.8e-29	ENST00000656763;ENST00000664917;ENST00000653632;ENST00000653838;ENST00000656162;ENST00000656452;ENST00000658744;ENST00000659357;ENST00000659861;ENST00000659611;ENST00000662563;ENST00000662659;ENST00000664013;ENST00000664067;ENST00000664074;ENST00000669196;ENST00000670417;ENST00000669230;ENST00000670773
chr22	rs2516536	C	A	0.375	22:21363742:21365673:clu_22308_NA	21363742	21365673	P2RX6	upstream_gene_variant	MODIFIER	-1269	-0.867822	0.0654142	6e-32	1.83e-29	ENST00000436079;ENST00000452284;ENST00000442739;ENST00000422086;ENST00000292748;ENST00000706202;ENST00000591411
chr1	rs61821293	G	T	0.197	1:207940540:207941124:clu_14050_NA	207940540	207941124	CD46	intron_variant	MODIFIER	66736	-0.931074	0.0682105	6.04e-32	1.84e-29	ENST00000367042;ENST00000367047;ENST00000695783;ENST00000695777;ENST00000367041;ENST00000358170;ENST00000357714;ENST00000322875;ENST00000322918;ENST00000354848;ENST00000496723;ENST00000636114;ENST00000695779;ENST00000695780;ENST00000695781;ENST00000695782;ENST00000695778;ENST00000360212;ENST00000469535;ENST00000480003;ENST00000695784;ENST00000695785;ENST00000710901;ENST00000710902;ENST00000710903…
chr2	rs2271270	T	G	0.3061	2:191069528:191069826:clu_4888_NA	191069528	191069826	HIBCH	3_prime_UTR_variant	MODIFIER	-3934	-0.8603	0.0629687	6.17e-32	1.88e-29	ENST00000399855;ENST00000359678;ENST00000392332;ENST00000486981;ENST00000410045
chr20	rs59684388	A	G	0.1051	20:62033377:62033494:clu_83444_NA	62033377	62033494	-	3_prime_UTR_variant	MODIFIER	209	-1.11459	0.0801421	6.22e-32	1.89e-29	ENST00000627221;ENST00000359125;ENST00000370224;ENST00000629241;ENST00000625514;ENST00000626839;ENST00000629676;ENST00000706989;ENST00000637632
chr7	rs74897778	G	C	0.08105	7:76631663:76633535:clu_89117_NA	76631663	76633535	UPK3B	intron_variant	MODIFIER	-8420	1.37914	0.0847458	6.57e-32	1.99e-29	ENST00000636308;ENST00000584900;ENST00000579700;ENST00000425797
chr1	rs61461994	A	C	0.2993	1:165601511:165619078:clu_12848_NA	165601511	165619078	MGST3	upstream_gene_variant	MODIFIER	-3669	-1.0335	0.0749714	6.66e-32	2.02e-29	ENST00000367888;ENST00000461308;ENST00000367889;ENST00000460632;ENST00000495447;ENST00000367885;ENST00000367884;ENST00000488688;ENST00000367883;ENST00000627653;ENST00000461759;ENST00000609263;ENST00000477450
chr10	rs3923974	T	C	0.114	10:134165257:134166542:clu_18772_NA	134165257	134166542	LRRC27	upstream_gene_variant	MODIFIER	-19174	1.2271	0.0892055	6.85e-32	2.08e-29	ENST00000344079;ENST00000625755;ENST00000368614;ENST00000462656;ENST00000368613;ENST00000368612;ENST00000472387;ENST00000475747;ENST00000472556;ENST00000756809
chr5	rs299288	G	T	0.2631	5:162884616:162886001:clu_41723_NA	162884616	162886001	NUDCD2	upstream_gene_variant	MODIFIER	1228	-0.928923	0.0677595	7.21e-32	2.18e-29	ENST00000717760;ENST00000717761;ENST00000302764;ENST00000717762;ENST00000717763;ENST00000717764;ENST00000517501;ENST00000519395;ENST00000521797
chr6	rs115610745	G	A	0.3848	6:32485529:32485831:clu_72816_NA	32485529	32485831	HLA-DRB5	intergenic_region	MODIFIER	-31898	-0.901234	0.0636263	7.85e-32	2.37e-29	ENST00000374975;ENST00000714490
chr5	rs17548339	G	T	0.2064	5:87566402:87732090:clu_39992_NA	87566402	87732090	-	upstream_gene_variant	MODIFIER	121175	-0.821851	0.057546	8.08e-32	2.44e-29	ENST00000504922;ENST00000504636;ENST00000504769;ENST00000501715;ENST00000496733;ENST00000656152;ENST00000656903;ENST00000653918;ENST00000658478;ENST00000657972;ENST00000655966;ENST00000508015;ENST00000653898;ENST00000507736;ENST00000513694;ENST00000510087;ENST00000506584;ENST00000512724;ENST00000657491;ENST00000653183;ENST00000656195;ENST00000657617;ENST00000658611;ENST00000787432;ENST00000654762…
chr7	rs371644344	G	GTGC	0.2226	7:63982878:63996197:clu_88646_NA	63982878	63996197	ZNF680	intergenic_region	MODIFIER	-8105	-0.629082	0.0453926	8.52e-32	2.57e-29	ENST00000309683;ENST00000476563;ENST00000470847;ENST00000447137
chr8	rs2932223	T	C	0.2412	8:82627349:82630417:clu_85578_NA	82627349	82630417	-	upstream_gene_variant	MODIFIER	-13891	-0.65474	0.0482408	9.37e-32	2.82e-29	ENST00000220669;ENST00000519523;ENST00000517353;ENST00000518419;ENST00000517450;ENST00000519464;ENST00000517588;ENST00000520635;ENST00000521287;ENST00000521895;ENST00000523431;ENST00000520604;ENST00000523361;ENST00000521742;ENST00000522520;ENST00000520076;ENST00000523096;ENST00000524339;ENST00000519820;ENST00000521885;ENST00000520941;ENST00000523012
chr6	rs115576434	G	A	0.4282	6:31324219:31324465:clu_72547_NA	31324219	31324465	-	upstream_gene_variant	MODIFIER	40556	-1.35743	0.0939601	9.62e-32	2.9e-29	ENST00000481849;ENST00000497377;ENST00000696558;ENST00000412585;ENST00000696559;ENST00000696560;ENST00000696561;ENST00000696562;ENST00000474381;ENST00000640094;ENST00000498007;ENST00000434333;ENST00000755446;ENST00000755533;ENST00000755531;ENST00000755530;ENST00000755532;ENST00000603274
chr17	rs861197	T	A	0.3213	17:35849740:35870779:clu_68667_NA	35849740	35870779	DUSP14	upstream_gene_variant	MODIFIER	391	-1.14614	0.08883	9.93e-32	2.99e-29	ENST00000753500;ENST00000693077;ENST00000617516;ENST00000613659;ENST00000614411
chr19	rs2239947	C	G	0.1673	19:36235441:36235527:clu_45267_NA	36235441	36235527	AD000671.6;U2AF1L4	3_prime_UTR_variant	MODIFIER	9311	1.00503	0.044285	1.06e-31	3.18e-29	ENST00000589807;ENST00000378975;ENST00000591057;ENST00000590135;ENST00000585554;ENST00000412391;ENST00000585771;ENST00000587886;ENST00000587987;ENST00000589429;ENST00000588980;ENST00000292879;ENST00000588892;ENST00000586476;ENST00000591084;ENST00000591855;ENST00000592913;ENST00000594792;ENST00000600296;ENST00000601236
chr8	rs139343969	A	G	0.08194	8:99115132:99116717:clu_85862_NA	99115132	99116717	HRSP12	upstream_gene_variant	MODIFIER	-3463	1.34085	0.101189	1.06e-31	3.18e-29	ENST00000254878;ENST00000522791;ENST00000520507;ENST00000521560;ENST00000519608
chr14	rs61990342	T	C	0.1531	14:42236232:42355809:clu_19802_NA	42236232	42355809	LRFN5	intron_variant	MODIFIER	-47882	-1.16031	0.0817085	1.09e-31	3.27e-29	ENST00000298119;ENST00000554120;ENST00000554171
chr6	rs4403271	G	A	0.278	6:99894226:99912480:clu_74580_NA	99894226	99912480	-	upstream_gene_variant	MODIFIER	14289	0.56537	0.0334938	1.11e-31	3.32e-29	ENST00000720989;ENST00000720990;ENST00000720991;ENST00000720992;ENST00000500704;ENST00000496518;ENST00000327681;ENST00000369233;ENST00000513344;ENST00000506871;ENST00000511403;ENST00000496090
chr1	rs9438393	G	A	0.2978	1:205833385:205851643:clu_13965_NA	205833385	205851643	-	splice_region_variant&intron_variant	LOW	-50668	-0.883262	0.0655323	1.2e-31	3.59e-29	ENST00000656763;ENST00000664917;ENST00000652821;ENST00000653632;ENST00000653838;ENST00000656162;ENST00000658744;ENST00000659357;ENST00000659861;ENST00000659611;ENST00000662563;ENST00000662659;ENST00000664013;ENST00000664067;ENST00000664074;ENST00000669196;ENST00000670417;ENST00000669230;ENST00000670773;ENST00000665342
chr18	rs640745	C	T	0.2622	18:51809385:51810113:clu_56258_NA	51809385	51810113	POLI	intron_variant	MODIFIER	26374	-0.710788	0.0532596	1.33e-31	3.97e-29	ENST00000579534;ENST00000406285;ENST00000579434;ENST00000217800;ENST00000581950;ENST00000585023;ENST00000579823
chr6	rs114260144	C	T	0.218	6:32628659:32629124:clu_72829_NA	32628659	32629124	HLA-DQB1	upstream_gene_variant	MODIFIER	9020	-1.54449	0.104714	1.34e-31	4e-29	ENST00000487676;ENST00000399082;ENST00000434651;ENST00000399079;ENST00000374943;ENST00000399084;ENST00000443574;ENST00000484729
chr1	rs1836768	G	A	0.4711	1:242372637:242389529:clu_15066_NA	242372637	242389529	PLD5	intron_variant	MODIFIER	-61148	-0.73442	0.0466302	1.34e-31	4e-29	ENST00000536534;ENST00000314833;ENST00000427495;ENST00000442594;ENST00000366545;ENST00000467561;ENST00000821905;ENST00000821906;ENST00000421878;ENST00000821907
chr12	12:11309443	A	ATTT	0.471	12:11199787:11248297:clu_57638_NA	11199787	11248297	TAS2R46;TAS2R43;PRR4;TAS2R14	upstream_gene_variant	MODIFIER	109655	-0.635794	0.0459735	1.39e-31	4.14e-29	ENST00000703543;ENST00000541977;ENST00000546265;ENST00000536668;ENST00000535024;ENST00000381852;ENST00000541376;ENST00000533467;ENST00000534866;ENST00000422992;ENST00000531678
chr19	rs148378549	C	T	0.009479	19:1269409:1270927:clu_42577_NA	1269409	1270927	CIRBP	upstream_gene_variant	MODIFIER	-839480	1.00965	0.0740096	1.55e-31	4.6e-29	ENST00000588030;ENST00000588411;ENST00000585630;ENST00000585913;ENST00000585914;ENST00000586472;ENST00000586548;ENST00000588090;ENST00000588230;ENST00000589266;ENST00000320936;ENST00000586636;ENST00000587169;ENST00000589235;ENST00000589710;ENST00000586773;ENST00000587323;ENST00000589686;ENST00000590171;ENST00000591097;ENST00000591055;ENST00000590347;ENST00000413636;ENST00000590704;ENST00000592051…
chr6	rs2250989	T	C	0.4053	6:75995025:76022084:clu_74148_NA	75995025	76022084	FILIP1	3_prime_UTR_variant	MODIFIER	7537	0.796201	0.060686	1.55e-31	4.6e-29	ENST00000745887;ENST00000438676;ENST00000607221;ENST00000607799;ENST00000655404;ENST00000657244;ENST00000657787;ENST00000661161;ENST00000685742;ENST00000689068;ENST00000701185;ENST00000745888;ENST00000745892;ENST00000745894;ENST00000745889;ENST00000745891;ENST00000745896;ENST00000745890;ENST00000745897;ENST00000393004;ENST00000498523;ENST00000237172;ENST00000370020
chr12	rs11112064	A	G	0.1178	12:79258889:79349242:clu_59900_NA	79258889	79349242	SYT1	upstream_gene_variant	MODIFIER	92348	-0.859882	0.053391	1.55e-31	4.6e-29	ENST00000795597;ENST00000393240;ENST00000704696;ENST00000457153;ENST00000549454;ENST00000552074;ENST00000704697;ENST00000704698;ENST00000704699;ENST00000704700;ENST00000704701;ENST00000704702;ENST00000704703;ENST00000704704;ENST00000261205;ENST00000704705;ENST00000704706;ENST00000704707;ENST00000704708;ENST00000704709;ENST00000704710;ENST00000704711;ENST00000704712;ENST00000704713;ENST00000704714…
chr19	rs73025481	A	G	0.2742	19:37746884:37747629:clu_45414_NA	37746884	37747629	-	5_prime_UTR_premature_start_codon_gain_variant	LOW	90454	-0.845687	0.0571727	1.59e-31	4.72e-29	ENST00000652687;ENST00000817639;ENST00000688387;ENST00000438770;ENST00000587477;ENST00000591116;ENST00000592100;ENST00000592712;ENST00000659822;ENST00000659928;ENST00000666743;ENST00000818223;ENST00000664190;ENST00000588904;ENST00000818230;ENST00000818225;ENST00000685471;ENST00000692449;ENST00000702853;ENST00000818221;ENST00000818222;ENST00000818226;ENST00000702889;ENST00000702899;ENST00000818224…
chr12	rs11063369	G	A	0.4019	12:4923949:4924361:clu_57127_NA	4923949	4924361	KCNA6;GALNT8	intron_variant	MODIFIER	34202	-1.07781	0.0694276	1.61e-31	4.77e-29	ENST00000542998;ENST00000541339;ENST00000664363;ENST00000662877
chr2	rs111491602	G	C	0.2841	2:114340062:114383186:clu_3312_NA	114340062	114383186	-	upstream_gene_variant	MODIFIER	84293	-0.673457	0.0418805	1.67e-31	4.94e-29	ENST00000801450;ENST00000801612;ENST00000803756;ENST00000803757;ENST00000802881;ENST00000803761;ENST00000803760;ENST00000803759;ENST00000803758;ENST00000666960;ENST00000803762;ENST00000802715;ENST00000802716;ENST00000802717;ENST00000802723;ENST00000416673;ENST00000802721;ENST00000802722;ENST00000802719;ENST00000802720;ENST00000391616;ENST00000802724;ENST00000802733;ENST00000802726;ENST00000802730…
chr22	rs12157657	T	C	0.1505	22:24026054:24032419:clu_22417_NA	24026054	24032419	RGL4	intron_variant	MODIFIER	-11826	-1.12056	0.0819118	1.77e-31	5.23e-29	ENST00000452737;ENST00000451837;ENST00000735056;ENST00000735033;ENST00000735057;ENST00000735058;ENST00000735059;ENST00000735060;ENST00000735067;ENST00000735095;ENST00000444220;ENST00000735047;ENST00000735048;ENST00000735049;ENST00000735050;ENST00000735051;ENST00000735052;ENST00000735044;ENST00000735045;ENST00000735043;ENST00000735040;ENST00000735041;ENST00000735042;ENST00000735039;ENST00000422506…
chr19	rs2305122	C	G	0.1763	19:59097723:59102865:clu_47674_NA	59097723	59102865	-	5_prime_UTR_variant	MODIFIER	-40972	0.799365	0.050135	1.88e-31	5.55e-29	ENST00000651608;ENST00000789832;ENST00000789839;ENST00000789847;ENST00000473164;ENST00000789831;ENST00000789835;ENST00000789836;ENST00000789837;ENST00000789848;ENST00000789841;ENST00000789849;ENST00000789834;ENST00000789833;ENST00000789842;ENST00000789850;ENST00000789856;ENST00000789840;ENST00000789843;ENST00000789855;ENST00000789852;ENST00000789844;ENST00000789853;ENST00000789854;ENST00000789845…
chr15	rs12441187	G	A	0.4708	15:34820059:34820123:clu_52452_NA	34820059	34820123	GOLGA8A;GOLGA8B	upstream_gene_variant	MODIFIER	60875	-0.755698	0.0541701	1.98e-31	5.84e-29	ENST00000683415;ENST00000342314;ENST00000438958;ENST00000569100;ENST00000484716;ENST00000568555
chr16	rs11716	G	A	0.2932	16:10863335:10864129:clu_48678_NA	10863335	10864129	TVP23A	splice_region_variant&intron_variant	LOW	-372	0.791782	0.0603213	2.16e-31	6.36e-29	ENST00000572980;ENST00000649981;ENST00000456096;ENST00000573857;ENST00000575135;ENST00000299866;ENST00000572428;ENST00000573360;ENST00000572102;ENST00000619408
chr14	rs200447705	T	A	0.4874	14:70819969:70826236:clu_20566_NA	70819969	70826236	COX16	upstream_gene_variant	MODIFIER	71862	0.886234	0.0599361	2.24e-31	6.59e-29	ENST00000389912;ENST00000557612;ENST00000555601;ENST00000555276;ENST00000621525;ENST00000617196;ENST00000617124
chr22	rs2899164	A	G	0.2402	22:31843551:31844139:clu_22863_NA	31843551	31844139	DRG1;EIF4ENIF1	intergenic_region	MODIFIER	-53263	-1.05801	0.076221	2.28e-31	6.7e-29	ENST00000548143;ENST00000344710;ENST00000495101;ENST00000397525;ENST00000330125;ENST00000397523;ENST00000445424;ENST00000487671;ENST00000418321
chr22	rs11287675	A	AT	0.4891	22:24322500:24322726:clu_22455_NA	24322500	24322726	GSTT2;DDT	intergenic_region	MODIFIER	-65809	0.899307	0.0629562	2.45e-31	7.19e-29	ENST00000703966;ENST00000703965;ENST00000437021;ENST00000402588;ENST00000634759
chr5	rs2883372	G	A	0.1561	5:1593399:1599742:clu_38397_NA	1593399	1599742	-	upstream_gene_variant	MODIFIER	21519	-1.05989	0.0780499	2.67e-31	7.83e-29	ENST00000721041;ENST00000721043;ENST00000436493;ENST00000689567;ENST00000691787;ENST00000693074;ENST00000721040;ENST00000721052;ENST00000721045;ENST00000721046;ENST00000721047;ENST00000721048;ENST00000721049;ENST00000721050;ENST00000721051;ENST00000721044;ENST00000721405;ENST00000721404;ENST00000721403;ENST00000721402;ENST00000721096;ENST00000721091;ENST00000507290;ENST00000721053;ENST00000721038…
chr3	rs11128927	C	G	0.3696	3:19941007:19941440:clu_33595_NA	19941007	19941440	EFHB	5_prime_UTR_variant	MODIFIER	47429	-0.869205	0.0652357	3.21e-31	9.41e-29	ENST00000295824;ENST00000344838;ENST00000498089;ENST00000389256;ENST00000440022
chr11	rs2282640	T	G	0.2751	11:66205730:66206181:clu_26618_NA	66205730	66206181	MRPL11	upstream_gene_variant	MODIFIER	40120	0.806859	0.0603023	3.22e-31	9.43e-29	ENST00000310999;ENST00000430466;ENST00000524576;ENST00000534488;ENST00000329819
chr3	rs7643617	C	A	0.1087	3:114693263:114819022:clu_35990_NA	114693263	114819022	-	intron_variant	MODIFIER	59814	-1.18847	0.0910519	3.38e-31	9.88e-29	ENST00000357258;ENST00000470186;ENST00000675478;ENST00000462705;ENST00000463890;ENST00000474710;ENST00000488663;ENST00000492665;ENST00000704358;ENST00000704360
chr17	rs11150805	T	C	0.1438	17:79649179:79649521:clu_71404_NA	79649179	79649521	-	3_prime_UTR_variant	MODIFIER	-10375	0.985061	0.0672839	3.72e-31	1.09e-28	ENST00000570561;ENST00000577142;ENST00000622299;ENST00000573392;ENST00000571082;ENST00000570910;ENST00000574938;ENST00000576135;ENST00000573569;ENST00000573715;ENST00000576914
chr6	rs1474554	C	T	0.4703	6:170892835:170893387:clu_76262_NA	170892835	170893387	-	upstream_gene_variant	MODIFIER	-53985	0.837765	0.0589284	3.86e-31	1.13e-28	ENST00000541970;ENST00000167218;ENST00000392090;ENST00000545869;ENST00000542896;ENST00000544866;ENST00000539212;ENST00000538195;ENST00000453163;ENST00000537445;ENST00000544336;ENST00000614056;ENST00000443345;ENST00000544755
chr7	rs38497	A	G	0.367	7:30616326:30618622:clu_88009_NA	30616326	30618622	-	upstream_gene_variant	MODIFIER	10242	0.909155	0.0603321	3.99e-31	1.16e-28	ENST00000426529;ENST00000578245;ENST00000580440;ENST00000454922;ENST00000583664;ENST00000578994;ENST00000579174;ENST00000581665;ENST00000581794;ENST00000582733;ENST00000584023;ENST00000582549;ENST00000584199;ENST00000656284;ENST00000667338;ENST00000785590;ENST00000657049;ENST00000660767;ENST00000785589;ENST00000667137;ENST00000785588;ENST00000584372;ENST00000663462;ENST00000663944;ENST00000667129…
chr7	rs141352106	A	AAC	0.1222	7:102310188:102311999:clu_89974_NA	102310188	102311999	POLR2J2;POLR2J2	upstream_gene_variant	MODIFIER	22482	-1.54156	0.113569	4.02e-31	1.17e-28	ENST00000639209;ENST00000476151;ENST00000358438;ENST00000333432
chr17	rs1017163	G	C	0.2979	17:7530111:7530261:clu_67375_NA	7530111	7530261	-	upstream_gene_variant	MODIFIER	-4564	-0.934367	0.068211	4.04e-31	1.18e-28	ENST00000570547;ENST00000576728;ENST00000576478;ENST00000575314;ENST00000574539;ENST00000572262;ENST00000572182;ENST00000576846;ENST00000269298;ENST00000570914;ENST00000380466;ENST00000576579;ENST00000571074;ENST00000575826;ENST00000571195;ENST00000573566;ENST00000570850;ENST00000576686;ENST00000572224
chr20	rs12480106	G	A	0.1446	20:52591969:52601826:clu_83052_NA	52591969	52601826	BCAS1	upstream_gene_variant	MODIFIER	25039	1.08161	0.0800617	4.19e-31	1.22e-28	ENST00000448484;ENST00000685429;ENST00000371435;ENST00000395961;ENST00000688948;ENST00000690125;ENST00000688711;ENST00000689476;ENST00000422805;ENST00000686565
chr12	rs7311233	G	A	0.2983	12:124430347:124457076:clu_61483_NA	124430347	124457076	CCDC92;ZNF664	downstream_gene_variant	MODIFIER	45592	0.761774	0.0489664	4.54e-31	1.32e-28	ENST00000238156;ENST00000545135;ENST00000545891;ENST00000539761;ENST00000535556;ENST00000539551;ENST00000545037;ENST00000602347;ENST00000602474;ENST00000602988;ENST00000602601;ENST00000602741;ENST00000602558;ENST00000537532
chr19	rs73025481	A	G	0.2742	19:37748296:37753444:clu_45414_NA	37748296	37753444	-	5_prime_UTR_premature_start_codon_gain_variant	LOW	89042	-0.858975	0.0630513	4.63e-31	1.34e-28	ENST00000652687;ENST00000817639;ENST00000688387;ENST00000438770;ENST00000587477;ENST00000591116;ENST00000592100;ENST00000592712;ENST00000659822;ENST00000659928;ENST00000666743;ENST00000818223;ENST00000664190;ENST00000588904;ENST00000818230;ENST00000818225;ENST00000685471;ENST00000692449;ENST00000702853;ENST00000818221;ENST00000818222;ENST00000818226;ENST00000702889;ENST00000702899;ENST00000818224…
chr7	rs6973736	G	A	0.2886	7:7607754:7612067:clu_87579_NA	7607754	7612067	MIOS	upstream_gene_variant	MODIFIER	12556	-0.82532	0.0613139	4.78e-31	1.38e-28	ENST00000405785;ENST00000340080;ENST00000433635;ENST00000456533;ENST00000433056;ENST00000445169;ENST00000719086
chr2	rs10169777	G	T	0.486	2:98132408:98139789:clu_2815_NA	98132408	98139789	-	intron_variant	MODIFIER	36459	0.863507	0.066699	5.41e-31	1.57e-28	ENST00000359901;ENST00000258459
chr7	rs73156925	A	G	0.122	7:133580488:133602336:clu_90615_NA	133580488	133602336	EXOC4	intron_variant	MODIFIER	5857	-1.44746	0.074744	5.49e-31	1.59e-28	ENST00000850617;ENST00000253861;ENST00000460346;ENST00000469115;ENST00000472020;ENST00000482089
chr20	rs59684388	A	G	0.1051	20:62033436:62033553:clu_83444_NA	62033436	62033553	-	3_prime_UTR_variant	MODIFIER	150	-1.08592	0.0795609	5.57e-31	1.61e-28	ENST00000627221;ENST00000359125;ENST00000370224;ENST00000629241;ENST00000625514;ENST00000626839;ENST00000629676;ENST00000706989;ENST00000637632
chr16	rs2575371	T	C	0.4286	16:1822647:1822796:clu_48110_NA	1822647	1822796	MRPS34	upstream_gene_variant	MODIFIER	-6702	-0.999326	0.0754192	6.09e-31	1.76e-28	ENST00000177742;ENST00000397375;ENST00000569585
chr1	rs61832056	A	G	0.4511	1:213030260:213031108:clu_14193_NA	213030260	213031108	-	intron_variant	MODIFIER	-14938	-0.733311	0.0460821	6.54e-31	1.89e-28	ENST00000356684;ENST00000651970;ENST00000426161;ENST00000665265;ENST00000424044;ENST00000703061;ENST00000824419
chr7	rs141352106	A	AAC	0.1222	7:102309451:102311970:clu_89974_NA	102309451	102311970	-	upstream_gene_variant	MODIFIER	23219	-1.50818	0.113996	7.34e-31	2.11e-28	ENST00000639209;ENST00000476151;ENST00000358438;ENST00000333432
chr19	rs11671112	G	A	0.2407	19:37690399:37697942:clu_45448_NA	37690399	37697942	ZNF585B;CTC-454I21.3	intron_variant	MODIFIER	-30114	0.82474	0.061691	7.51e-31	2.16e-28	ENST00000588873;ENST00000590245;ENST00000585860;ENST00000532828;ENST00000527838;ENST00000591492;ENST00000392156;ENST00000591273;ENST00000526705
chr10	rs17720205	T	C	0.1076	10:51633029:51642637:clu_16481_NA	51633029	51642637	-	intron_variant	MODIFIER	-53617	-1.05353	0.0768501	7.7e-31	2.21e-28	ENST00000431974;ENST00000456092
chr12	rs10843860	C	A	0.3365	12:9738537:9758949:clu_57539_NA	9738537	9758949	KLRB1	intron_variant	MODIFIER	-114296	-1.06691	0.0750712	7.68e-31	2.21e-28	ENST00000733153;ENST00000642112;ENST00000733152;ENST00000733156;ENST00000733157;ENST00000641304;ENST00000641608;ENST00000733155;ENST00000733154;ENST00000229402
chr6	rs4710834	T	C	0.2305	6:170794107:170797485:clu_76249_NA	170794107	170797485	-	intergenic_region	MODIFIER	3377	-0.649306	0.04985	8.53e-31	2.45e-28	ENST00000722532
chr13	rs9546942	A	G	0.4013	13:36776230:36822743:clu_79923_NA	36776230	36822743	SOHLH2;CCDC169-SOHLH2;CCDC169	intron_variant	MODIFIER	56943	0.963984	0.0740492	8.93e-31	2.56e-28	ENST00000379881;ENST00000317764;ENST00000511166;ENST00000379864;ENST00000479850;ENST00000239860;ENST00000491049;ENST00000503173;ENST00000506800;ENST00000239859;ENST00000510088;ENST00000379862;ENST00000471781;ENST00000486683
chr10	rs61837966	T	A	0.07782	10:3189929:3191813:clu_15377_NA	3189929	3191813	PITRM1	upstream_gene_variant	MODIFIER	569	1.30806	0.0687402	9.17e-31	2.62e-28	ENST00000224949;ENST00000380989;ENST00000380994;ENST00000451454;ENST00000451104;ENST00000464395;ENST00000676719;ENST00000676519;ENST00000676953;ENST00000677001;ENST00000678441;ENST00000678370;ENST00000677922;ENST00000677305;ENST00000677384;ENST00000677598;ENST00000677817;ENST00000678050;ENST00000678403;ENST00000678436;ENST00000678539;ENST00000679210;ENST00000678601;ENST00000678811;ENST00000678855…
chr11	rs3741147	G	T	0.1347	11:73364059:73366848:clu_27083_NA	73364059	73366848	-	upstream_gene_variant	MODIFIER	2691	1.10234	0.0840894	9.26e-31	2.65e-28	ENST00000398492;ENST00000354190;ENST00000227214;ENST00000398494;ENST00000538227;ENST00000426191;ENST00000535129;ENST00000535582;ENST00000539157;ENST00000546251;ENST00000543524;ENST00000541597;ENST00000542389;ENST00000540431;ENST00000543085;ENST00000540157
chr22	rs6007864	C	T	0.3058	22:48874239:48883479:clu_23775_NA	48874239	48883479	-	upstream_gene_variant	MODIFIER	8841	-0.721661	0.0515177	9.62e-31	2.75e-28	ENST00000667577;ENST00000666116;ENST00000663363;ENST00000659917;ENST00000669310;ENST00000662490;ENST00000748278;ENST00000748277;ENST00000748276
chr10	rs12571302	A	C	0.2416	10:102743831:102746506:clu_17842_NA	102743831	102746506	-	upstream_gene_variant	MODIFIER	-1069	0.776024	0.055391	9.88e-31	2.82e-28	ENST00000523148;ENST00000318325;ENST00000370241;ENST00000370242;ENST00000476012;ENST00000448244;ENST00000299179;ENST00000342071;ENST00000318364;ENST00000370236;ENST00000493646;ENST00000477279;ENST00000370234;ENST00000487059;ENST00000210633;ENST00000521006;ENST00000370250;ENST00000476171;ENST00000517724;ENST00000484128;ENST00000447344
chr2	rs114728082	T	C	0.3353	2:35384221:35387842:clu_1074_NA	35384221	35387842	-	intron_variant	MODIFIER	-29507	0.887519	0.0663489	1.01e-30	2.88e-28	ENST00000453451;ENST00000586769;ENST00000627509;ENST00000669873;ENST00000627058;ENST00000587255;ENST00000592523;ENST00000588944;ENST00000591221;ENST00000585391;ENST00000588650;ENST00000586952;ENST00000658336;ENST00000659872;ENST00000587791;ENST00000625996;ENST00000626243;ENST00000745547
chr6	rs116499882	C	T	0.1114	6:31239645:31239776:clu_72548_NA	31239645	31239776	HLA-C	upstream_gene_variant	MODIFIER	90459	-1.38378	0.0978463	1.04e-30	2.96e-28	ENST00000487245;ENST00000383329;ENST00000376228;ENST00000376237;ENST00000415537;ENST00000495835;ENST00000484378;ENST00000755297;ENST00000692808
chr17	rs2532233	T	C	0.1648	17:43707524:43723267:clu_69440_NA	43707524	43723267	CRHR1	upstream_gene_variant	MODIFIER	565693	0.736601	0.0542538	1.06e-30	3.02e-28	ENST00000585118;ENST00000591271;ENST00000582491;ENST00000583740;ENST00000585122;ENST00000455565;ENST00000580220;ENST00000586362;ENST00000578000;ENST00000585677;ENST00000592428;ENST00000580655;ENST00000589868;ENST00000634540;ENST00000587305;ENST00000444561
chr2	rs6757696	G	A	0.2681	2:79539922:79547099:clu_2268_NA	79539922	79547099	CTNNA2	intron_variant	MODIFIER	6374	-0.758265	0.0570949	1.07e-30	3.04e-28	ENST00000466387;ENST00000467488;ENST00000496251;ENST00000497804
chr20	rs59684388	A	G	0.1051	20:62033552:62033612:clu_83444_NA	62033552	62033612	-	3_prime_UTR_variant	MODIFIER	34	-1.16415	0.0828008	1.13e-30	3.21e-28	ENST00000627221;ENST00000359125;ENST00000370224;ENST00000629241;ENST00000625514;ENST00000626839;ENST00000629676;ENST00000706989;ENST00000637632
chr7	rs42092	T	C	0.2216	7:27688263:27689092:clu_87926_NA	27688263	27689092	HIBADH	upstream_gene_variant	MODIFIER	18182	-0.806581	0.0604283	1.19e-30	3.38e-28	ENST00000265395;ENST00000428288;ENST00000496814
chr3	rs9871101	C	T	0.3104	3:170141115:170150312:clu_37348_NA	170141115	170150312	-	downstream_gene_variant	MODIFIER	58299	0.885044	0.0652914	1.21e-30	3.43e-28	ENST00000064724;ENST00000486429;ENST00000489485;ENST00000643053;ENST00000468358;ENST00000477531;ENST00000486975;ENST00000471373
chr2	rs6724844	A	G	0.1889	2:132241791:132249449:clu_3682_NA	132241791	132249449	MZT2A	upstream_gene_variant	MODIFIER	660	-0.825882	0.0620003	1.24e-30	3.51e-28	ENST00000427024;ENST00000445782;ENST00000410036;ENST00000309451;ENST00000488586;ENST00000491265;ENST00000579560
chr17	rs59325894	TA	T	0.3475	17:15881227:15881358:clu_67747_NA	15881227	15881358	ZSWIM7	3_prime_UTR_variant	MODIFIER	-379	1.13602	0.0820742	1.35e-30	3.82e-28	ENST00000476496;ENST00000490395;ENST00000399277;ENST00000399280;ENST00000460252;ENST00000460315;ENST00000472495;ENST00000474716;ENST00000475498;ENST00000486655;ENST00000486706;ENST00000497719;ENST00000584519;ENST00000491631;ENST00000495825;ENST00000497434;ENST00000585208
chr1	rs1836768	G	A	0.4711	1:242325276:242341597:clu_15066_NA	242325276	242341597	-	intron_variant	MODIFIER	-13787	-0.729169	0.0514719	1.38e-30	3.9e-28	ENST00000536534;ENST00000314833;ENST00000427495;ENST00000442594;ENST00000366545;ENST00000467561;ENST00000656612;ENST00000822048;ENST00000666166;ENST00000821905;ENST00000608241;ENST00000666220
chr8	rs7982	G	A	0.4539	8:27461909:27462441:clu_84524_NA	27461909	27462441	CLU	upstream_gene_variant	MODIFIER	571	-0.696837	0.0516465	1.47e-30	4.15e-28	ENST00000316403;ENST00000405140;ENST00000522098;ENST00000522299;ENST00000522502;ENST00000523500;ENST00000523589;ENST00000560566
chr17	rs59755039	CT	C	0.471	17:19566812:19568261:clu_68046_NA	19566812	19568261	ALDH3A2	downstream_gene_variant	MODIFIER	1673	1.0051	0.0745556	1.48e-30	4.17e-28	ENST00000581518;ENST00000176643;ENST00000339618;ENST00000395575;ENST00000472059;ENST00000673472;ENST00000672608;ENST00000476965;ENST00000574078;ENST00000673064;ENST00000673516;ENST00000672591;ENST00000571163;ENST00000579855;ENST00000673136;ENST00000672465;ENST00000631291;ENST00000672357;ENST00000672564;ENST00000582991;ENST00000671878;ENST00000672059;ENST00000672487;ENST00000630662;ENST00000672567…
chr6	rs11351160	TG	T	0.4571	6:3012908:3017118:clu_71707_NA	3012908	3017118	-	downstream_gene_variant	MODIFIER	-184	1.02039	0.0766529	1.5e-30	4.23e-28	ENST00000380472;ENST00000397717;ENST00000380455;ENST00000338130;ENST00000380441;ENST00000380454;ENST00000380430
chr19	rs681090	T	G	0.4934	19:53138406:53164015:clu_47097_NA	53138406	53164015	ZNF83	3_prime_UTR_variant	MODIFIER	17116	0.694018	0.0496745	1.94e-30	5.46e-28	ENST00000600714;ENST00000601257;ENST00000594682;ENST00000706195;ENST00000706196;ENST00000706197;ENST00000706198;ENST00000687234;ENST00000598536;ENST00000595171;ENST00000596440;ENST00000602232;ENST00000598322;ENST00000598190;ENST00000597597;ENST00000301096;ENST00000536937;ENST00000545872;ENST00000597161;ENST00000706199;ENST00000595939;ENST00000596930;ENST00000601140;ENST00000601237
chr12	rs10843860	C	A	0.3365	12:9746121:9747410:clu_57539_NA	9746121	9747410	-	intron_variant	MODIFIER	-121880	-1.07346	0.0762494	1.95e-30	5.48e-28	ENST00000733153;ENST00000642112;ENST00000733152;ENST00000641304;ENST00000641608;ENST00000733155;ENST00000733154;ENST00000229402
chr2	rs34127006	G	C	0.05024	2:172309723:172313732:clu_4464_NA	172309723	172313732	-	intron_variant	MODIFIER	3842	1.94912	0.113812	2.01e-30	5.64e-28	ENST00000468592;ENST00000375255;ENST00000539783;ENST00000436317;ENST00000611110;ENST00000339506
chr22	rs6007864	C	T	0.3058	22:48875479:48883479:clu_23775_NA	48875479	48883479	-	upstream_gene_variant	MODIFIER	7601	-0.712005	0.0511421	2.03e-30	5.69e-28	ENST00000667577;ENST00000666116;ENST00000663363;ENST00000659917;ENST00000669310;ENST00000662490;ENST00000748277;ENST00000748276
chr16	rs62036174	A	G	0.4053	16:5008475:5009274:clu_48555_NA	5008475	5009274	SEC14L5;PPL	intron_variant	MODIFIER	7460	0.979854	0.0643525	2.12e-30	5.94e-28	ENST00000592772;ENST00000251170;ENST00000587469
chr13	rs61957310	G	T	0.3084	13:52715205:52718051:clu_80382_NA	52715205	52718051	NEK3	intron_variant	MODIFIER	91700	1.26416	0.0904227	2.15e-30	6.02e-28	ENST00000620675;ENST00000618534;ENST00000610828;ENST00000617054;ENST00000618856
chr15	rs62021166	A	G	0.2169	15:85744904:85745048:clu_54622_NA	85744904	85745048	-	upstream_gene_variant	MODIFIER	-628111	0.914757	0.0638462	2.25e-30	6.28e-28	ENST00000648573;ENST00000837463;ENST00000837470;ENST00000558282;ENST00000559989
chr16	rs11866692	C	T	0.1423	16:1029110:1029601:clu_47868_NA	1029110	1029601	LMF1	upstream_gene_variant	MODIFIER	516	-1.15595	0.0868625	2.25e-30	6.28e-28	ENST00000545827;ENST00000570014;ENST00000563863;ENST00000711632;ENST00000562570;ENST00000563837;ENST00000565069;ENST00000565139;ENST00000565467;ENST00000568394;ENST00000655952;ENST00000662104;ENST00000711634;ENST00000711638;ENST00000711642;ENST00000711651;ENST00000711633;ENST00000711637;ENST00000711639;ENST00000669274;ENST00000711640;ENST00000711641;ENST00000711635;ENST00000711636;ENST00000711643…
chr1	rs8559	G	A	0.4443	1:28562963:28564272:clu_8409_NA	28562963	28564272	-	3_prime_UTR_variant	MODIFIER	1288	-0.610858	0.0378594	2.26e-30	6.3e-28	ENST00000703063;ENST00000823936;ENST00000497986;ENST00000335514;ENST00000468425;ENST00000465645
chr2	rs11682527	T	G	0.3842	2:114353780:114353958:clu_3314_NA	114353780	114353958	-	upstream_gene_variant	MODIFIER	71904	-0.882128	0.0648278	2.26e-30	6.3e-28	ENST00000801450;ENST00000802715;ENST00000802716;ENST00000802717;ENST00000802755;ENST00000802756;ENST00000801490;ENST00000801480;ENST00000801485;ENST00000801486;ENST00000801487;ENST00000801488;ENST00000801515;ENST00000801491;ENST00000801514;ENST00000801519;ENST00000801489;ENST00000801492;ENST00000801523;ENST00000801524;ENST00000801533;ENST00000801532;ENST00000801531;ENST00000801529;ENST00000801527…
chr12	rs10843860	C	A	0.3365	12:9736760:9745987:clu_57539_NA	9736760	9745987	-	intron_variant	MODIFIER	-112519	-1.07819	0.0747221	2.27e-30	6.32e-28	ENST00000733153;ENST00000642112;ENST00000733152;ENST00000733156;ENST00000733157;ENST00000641304;ENST00000641608;ENST00000733155;ENST00000733154
chr22	rs199640964	C	T	0.107	22:24300618:24300738:clu_22450_NA	24300618	24300738	-	intron_variant	MODIFIER	-7362	-1.66255	0.123106	2.31e-30	6.43e-28	ENST00000717616;ENST00000703580;ENST00000717617;ENST00000290765;ENST00000404172
chr2	rs71036986	G	GCCACTCCAT	0.1341	2:209030539:209036640:clu_5365_NA	209030539	209036640	-	intron_variant	MODIFIER	5917	1.15995	0.0639482	2.36e-30	6.56e-28	ENST00000728538;ENST00000451342;ENST00000341287;ENST00000451346;ENST00000428015;ENST00000453017;ENST00000423952
chr20	rs59684388	A	G	0.1051	20:62033205:62033437:clu_83444_NA	62033205	62033437	-	3_prime_UTR_variant	MODIFIER	381	-1.19276	0.085668	2.68e-30	7.44e-28	ENST00000627221;ENST00000359125;ENST00000370224;ENST00000629241;ENST00000625514;ENST00000626839;ENST00000629676;ENST00000706989;ENST00000637632
chr4	rs962104	A	G	0.3408	4:134036801:134037524:clu_65691_NA	134036801	134037524	-	upstream_gene_variant	MODIFIER	-8124	0.735553	0.0557652	2.71e-30	7.52e-28	ENST00000667505;ENST00000656167;ENST00000671428;ENST00000505289;ENST00000670166;ENST00000664075;ENST00000662896;ENST00000670280;ENST00000664880;ENST00000660426;ENST00000732794;ENST00000659189;ENST00000732795;ENST00000732797;ENST00000732804;ENST00000732796;ENST00000732798;ENST00000732799;ENST00000732800;ENST00000732801;ENST00000732802;ENST00000732815;ENST00000732814;ENST00000732812;ENST00000732810…
chr14	rs8005140	A	G	0.4452	14:74318646:74325519:clu_20682_NA	74318646	74325519	-	upstream_gene_variant	MODIFIER	30580	0.766776	0.0547078	2.78e-30	7.7e-28	ENST00000555661;ENST00000555228;ENST00000555976;ENST00000553326;ENST00000267568;ENST00000556219;ENST00000556551;ENST00000411368
chr2	rs3111416	A	G	0.28	2:8464814:8466299:clu_193_NA	8464814	8466299	-	upstream_gene_variant	MODIFIER	-12502	1.04025	0.0800782	2.9e-30	8.03e-28	ENST00000444688;ENST00000666457;ENST00000668369;ENST00000442956;ENST00000764356;ENST00000764361;ENST00000764373;ENST00000764380;ENST00000764385;ENST00000764375;ENST00000764374;ENST00000715734;ENST00000764369;ENST00000764376;ENST00000764384;ENST00000764403;ENST00000764919
chr1	rs7556591	T	C	0.1362	1:31834170:31840240:clu_8521_NA	31834170	31840240	-	intron_variant	MODIFIER	-16011	1.01569	0.0595359	2.91e-30	8.05e-28	ENST00000546109;ENST00000615916;ENST00000616393;ENST00000616859;ENST00000618216;ENST00000373714;ENST00000344147;ENST00000627541;ENST00000373713;ENST00000497275;ENST00000498148;ENST00000482018
chr1	rs1836768	G	A	0.4711	1:242310856:242348155:clu_15066_NA	242310856	242348155	PLD5	intron_variant	MODIFIER	633	-0.731374	0.0524019	2.95e-30	8.15e-28	ENST00000536534;ENST00000314833;ENST00000427495;ENST00000442594;ENST00000366545;ENST00000467561;ENST00000656612;ENST00000822048;ENST00000666166;ENST00000821905;ENST00000608241;ENST00000666220
chr12	rs4031375	G	A	0.4814	12:31251235:31253569:clu_58098_NA	31251235	31253569	DDX11	upstream_gene_variant	MODIFIER	-37057	0.646611	0.0455402	3.01e-30	8.31e-28	ENST00000228264;ENST00000350437;ENST00000435753;ENST00000536265;ENST00000539049;ENST00000538345;ENST00000538740;ENST00000539673;ENST00000539699;ENST00000542661;ENST00000542838;ENST00000545668
chr7	rs180964169	T	C	0.08071	7:32637589:32660016:clu_88063_NA	32637589	32660016	AVL9	upstream_gene_variant	MODIFIER	131202	1.27695	0.0592686	3.04e-30	8.38e-28	ENST00000720110;ENST00000720109;ENST00000720131;ENST00000720111;ENST00000720117;ENST00000720112;ENST00000720113;ENST00000720116;ENST00000720119;ENST00000720114;ENST00000720132;ENST00000720134;ENST00000417811
chr10	rs4746395	T	C	0.3525	10:78078970:78084159:clu_17077_NA	78078970	78084159	-	intron_variant	MODIFIER	130360	0.633047	0.0393424	3.12e-30	8.59e-28	ENST00000611255;ENST00000593699;ENST00000372499;ENST00000496424;ENST00000488655;ENST00000598708
chr7	rs2110464	T	C	0.3581	7:76244980:76250433:clu_89093_NA	76244980	76250433	POMZP3;UPK3B	upstream_gene_variant	MODIFIER	-107606	-0.624618	0.047502	3.15e-30	8.67e-28	ENST00000418663;ENST00000450661;ENST00000423084;ENST00000740694;ENST00000740692;ENST00000740695;ENST00000740693;ENST00000740690;ENST00000740691;ENST00000275569;ENST00000310842;ENST00000441393;ENST00000424818;ENST00000454397
chr5	rs888788	T	C	0.1676	5:74981309:74984837:clu_39740_NA	74981309	74984837	POC5	upstream_gene_variant	MODIFIER	7026	-1.16185	0.0824903	3.41e-30	9.38e-28	ENST00000428202;ENST00000514838;ENST00000510798;ENST00000446329
chr12	rs11063369	G	A	0.4019	12:4922052:4923059:clu_57127_NA	4922052	4923059	KCNA6;GALNT8	intron_variant	MODIFIER	36099	-1.11749	0.0763094	3.49e-30	9.59e-28	ENST00000542998;ENST00000664363;ENST00000662877;ENST00000280684
chr18	rs1674712	G	A	0.372	18:51810185:51810292:clu_56258_NA	51810185	51810292	-	intergenic_region	MODIFIER	-30566	-0.751121	0.0565797	3.5e-30	9.6e-28	ENST00000579534;ENST00000406285;ENST00000579434;ENST00000217800;ENST00000581950;ENST00000585023;ENST00000579823;ENST00000577361;ENST00000583576
chr20	rs6064731	G	A	0.2996	20:57570814:57572658:clu_83159_NA	57570814	57572658	-	intron_variant	MODIFIER	-22870	0.809981	0.0610932	4.01e-30	1.1e-27	ENST00000217131;ENST00000488395;ENST00000681011;ENST00000680206;ENST00000680738;ENST00000681664;ENST00000680283;ENST00000680456;ENST00000680879;ENST00000680263;ENST00000680995;ENST00000503833;ENST00000679391;ENST00000680386;ENST00000680753;ENST00000680628;ENST00000680300;ENST00000680565;ENST00000679948;ENST00000679991;ENST00000680156;ENST00000680880;ENST00000681175;ENST00000681360;ENST00000681427…
chr22	rs6007864	C	T	0.3058	22:48815068:48883479:clu_23775_NA	48815068	48883479	-	upstream_gene_variant	MODIFIER	68012	-0.709425	0.0512868	4.11e-30	1.13e-27	ENST00000453866;ENST00000844175;ENST00000667577;ENST00000666116;ENST00000663363;ENST00000659917;ENST00000669310;ENST00000662490;ENST00000748278;ENST00000748277;ENST00000748276
chr4	rs6826060	A	G	0.3959	4:2986335:2990180:clu_63302_NA	2986335	2990180	-	intron_variant	MODIFIER	15977	-0.845403	0.0641503	4.92e-30	1.35e-27	ENST00000398052;ENST00000398051;ENST00000345167;ENST00000504933
chr12	rs6539284	C	T	0.3006	12:79679751:79685788:clu_59902_NA	79679751	79685788	SYT1	intron_variant	MODIFIER	-87072	0.910135	0.0683627	5.05e-30	1.38e-27	ENST00000393240;ENST00000704696;ENST00000446242;ENST00000457153;ENST00000549559;ENST00000552624;ENST00000552744;ENST00000704697;ENST00000704698;ENST00000704699;ENST00000704700;ENST00000704702;ENST00000704703;ENST00000704704;ENST00000261205;ENST00000704705;ENST00000704706;ENST00000704707;ENST00000704708;ENST00000704709;ENST00000704710;ENST00000704711;ENST00000704714;ENST00000704715;ENST00000704716…
chr20	rs59684388	A	G	0.1051	20:62033146:62033494:clu_83444_NA	62033146	62033494	-	3_prime_UTR_variant	MODIFIER	440	-1.0054	0.0736411	5.16e-30	1.41e-27	ENST00000627221;ENST00000359125;ENST00000370224;ENST00000629241;ENST00000625514;ENST00000626839;ENST00000629676;ENST00000706989;ENST00000637632
chr17	rs1808214	T	G	0.4736	17:6560723:6561021:clu_67177_NA	6560723	6561021	-	upstream_gene_variant	MODIFIER	468	0.767993	0.0582916	5.26e-30	1.44e-27	ENST00000635042;ENST00000634977;ENST00000634558;ENST00000778619;ENST00000778621;ENST00000634394;ENST00000603173;ENST00000634478;ENST00000778618;ENST00000778620;ENST00000621574
chr19	rs2860185	C	T	0.4712	19:6436475:6444162:clu_43211_NA	6436475	6444162	-	3_prime_UTR_variant	MODIFIER	-254	-0.713036	0.0541474	5.54e-30	1.51e-27	ENST00000598704;ENST00000595810;ENST00000598908;ENST00000264088;ENST00000601322;ENST00000601760;ENST00000301454;ENST00000593600;ENST00000600682;ENST00000597039;ENST00000334510
chr6	rs141143417	A	T	0.1141	6:29857381:29857484:clu_72358_NA	29857381	29857484	-	intron_variant	MODIFIER	-30303	1.46083	0.105733	5.61e-30	1.53e-27	ENST00000849679;ENST00000850118;ENST00000850119;ENST00000850120;ENST00000850121;ENST00000850122;ENST00000850117;ENST00000850123;ENST00000850125;ENST00000850124;ENST00000850126;ENST00000850127;ENST00000383620
chr1	rs1595121	G	T	0.4656	1:242341667:242347475:clu_15066_NA	242341667	242347475	-	upstream_gene_variant	MODIFIER	-31236	-0.749011	0.0491338	5.7e-30	1.55e-27	ENST00000536534;ENST00000314833;ENST00000427495;ENST00000442594;ENST00000366545;ENST00000467561;ENST00000656612;ENST00000666166;ENST00000821905;ENST00000608241;ENST00000666220
chr1	rs11207982	T	C	0.3609	1:63050549:63052178:clu_9936_NA	63050549	63052178	-	upstream_gene_variant	MODIFIER	-43368	0.4114	0.0306493	5.9e-30	1.6e-27	ENST00000251157;ENST00000454575;ENST00000340370;ENST00000634264;ENST00000634223;ENST00000404627;ENST00000614472;ENST00000635123;ENST00000635253;ENST00000637208
chr3	rs9681183	A	T	0.3153	3:166960431:166966396:clu_37257_NA	166960431	166966396	ZBBX	intron_variant	MODIFIER	3641	0.798469	0.0627926	5.92e-30	1.61e-27	ENST00000675490;ENST00000392766;ENST00000307529;ENST00000392767;ENST00000455345;ENST00000674903;ENST00000494898;ENST00000492642;ENST00000392764;ENST00000464922;ENST00000465071
chr5	rs12109515	A	G	0.336	5:163724202:164149771:clu_41734_NA	163724202	164149771	-	splice_region_variant&intron_variant	LOW	57032	0.816474	0.0605437	6.05e-30	1.64e-27	ENST00000519329;ENST00000522646;ENST00000767702;ENST00000486913;ENST00000519327;ENST00000519901;ENST00000519904;ENST00000522762;ENST00000660218;ENST00000662226;ENST00000767697;ENST00000767698;ENST00000662566;ENST00000669047;ENST00000665085;ENST00000519750;ENST00000671513;ENST00000664544;ENST00000522686;ENST00000767695;ENST00000767694;ENST00000519570;ENST00000690593;ENST00000767693;ENST00000517508…
chr3	3:10168802	G	A	0.1814	3:10157503:10167310:clu_33241_NA	10157503	10167310	BRK1	3_prime_UTR_variant	MODIFIER	11298	-0.905999	0.0676523	6.12e-30	1.66e-27	ENST00000530758
chr1	rs72957878	A	G	0.04267	1:89990917:90033806:clu_10530_NA	89990917	90033806	-	intron_variant	MODIFIER	6518	1.70564	0.113084	6.29e-30	1.7e-27	ENST00000671515;ENST00000662176;ENST00000439853;ENST00000330947;ENST00000449440;ENST00000640258;ENST00000639264;ENST00000750877;ENST00000750878
chr12	rs10843860	C	A	0.3365	12:9726130:9727443:clu_57539_NA	9726130	9727443	-	intron_variant	MODIFIER	-101889	-1.17115	0.0873157	6.33e-30	1.71e-27	ENST00000733153;ENST00000642112;ENST00000733152;ENST00000733156;ENST00000733157;ENST00000641304;ENST00000641608;ENST00000733155;ENST00000733154;ENST00000641639;ENST00000520314
chr19	rs62108331	T	G	0.1467	19:21688576:21712460:clu_44747_NA	21688576	21712460	ZNF429	intron_variant	MODIFIER	21737	-0.638281	0.0488444	6.41e-30	1.73e-27	ENST00000594022;ENST00000358491;ENST00000596237;ENST00000597078;ENST00000596126;ENST00000598747;ENST00000597556;ENST00000600827
chr3	rs3804587	T	C	0.2718	3:125501666:125502540:clu_36311_NA	125501666	125502540	-	upstream_gene_variant	MODIFIER	235954	0.709114	0.0492136	7.08e-30	1.91e-27	ENST00000773771;ENST00000773772;ENST00000610060;ENST00000641650;ENST00000716228;ENST00000773761;ENST00000773762;ENST00000773764;ENST00000773765;ENST00000773766;ENST00000773768;ENST00000773769;ENST00000773770;ENST00000773773;ENST00000773777;ENST00000773767;ENST00000773763;ENST00000773774;ENST00000641586;ENST00000773776;ENST00000773775;ENST00000773778;ENST00000773779;ENST00000773781;ENST00000773780…
chr7	rs11979120	G	A	0.2138	7:45784647:45786814:clu_88447_NA	45784647	45786814	-	intron_variant	MODIFIER	-2860	1.02347	0.0765162	7.36e-30	1.99e-27	ENST00000444755;ENST00000338231;ENST00000688931;ENST00000429741;ENST00000428414;ENST00000690179;ENST00000702567;ENST00000686085;ENST00000686032;ENST00000689783;ENST00000690171;ENST00000450436;ENST00000684893;ENST00000688953;ENST00000689506;ENST00000413875;ENST00000690342;ENST00000702700;ENST00000691450;ENST00000693141;ENST00000687862;ENST00000686398;ENST00000691119;ENST00000701857;ENST00000701985…
chr17	rs861197	T	A	0.3213	17:35849061:35870779:clu_68667_NA	35849061	35870779	DUSP14	upstream_gene_variant	MODIFIER	1070	-1.22554	0.0958955	7.47e-30	2.01e-27	ENST00000753500;ENST00000693077;ENST00000753832;ENST00000617516;ENST00000613659;ENST00000614411
chr20	rs59684388	A	G	0.1051	20:62033318:62033553:clu_83444_NA	62033318	62033553	-	3_prime_UTR_variant	MODIFIER	268	-1.11094	0.0800074	7.88e-30	2.12e-27	ENST00000627221;ENST00000359125;ENST00000370224;ENST00000629241;ENST00000625514;ENST00000626839;ENST00000629676;ENST00000706989;ENST00000637632
chr8	rs2912818	A	G	0.1122	8:82630459:82633484:clu_85579_NA	82630459	82633484	-	upstream_gene_variant	MODIFIER	-83249	-1.09812	0.0871548	8.31e-30	2.24e-27	ENST00000220669;ENST00000519523;ENST00000517353;ENST00000518419;ENST00000517450;ENST00000519464;ENST00000517588;ENST00000520635;ENST00000521287;ENST00000521895;ENST00000523431;ENST00000520604;ENST00000523361;ENST00000521742;ENST00000522520;ENST00000520076;ENST00000523096;ENST00000524339;ENST00000519820;ENST00000521885;ENST00000520941;ENST00000523012
chr17	rs7208441	T	C	0.1243	17:29036829:29061915:clu_68361_NA	29036829	29061915	-	intron_variant	MODIFIER	107033	-0.956751	0.0716928	8.51e-30	2.29e-27	ENST00000769663;ENST00000769664;ENST00000578070;ENST00000769669;ENST00000769665;ENST00000769668;ENST00000579526;ENST00000769666;ENST00000769667;ENST00000497969;ENST00000582557;ENST00000690405;ENST00000769670;ENST00000769672;ENST00000625101;ENST00000582841;ENST00000581019;ENST00000579639;ENST00000578195
chr20	rs59684388	A	G	0.1051	20:62033318:62033494:clu_83444_NA	62033318	62033494	-	3_prime_UTR_variant	MODIFIER	268	-1.06039	0.0778517	8.77e-30	2.35e-27	ENST00000627221;ENST00000359125;ENST00000370224;ENST00000629241;ENST00000625514;ENST00000626839;ENST00000629676;ENST00000706989;ENST00000637632
chr12	rs10843860	C	A	0.3365	12:9756862:9758949:clu_57539_NA	9756862	9758949	KLRB1	intron_variant	MODIFIER	-132621	-1.05965	0.075335	9.11e-30	2.44e-27	ENST00000733153;ENST00000642112;ENST00000733152;ENST00000641304;ENST00000733154;ENST00000229402
chr2	rs17011637	A	G	0.4805	2:75917845:75921367:clu_2217_NA	75917845	75921367	MRPL19;GCFC2	3_prime_UTR_variant	MODIFIER	-27438	0.639154	0.0484915	1e-29	2.68e-27	ENST00000358788;ENST00000453233;ENST00000321027;ENST00000470197;ENST00000541687;ENST00000409857;ENST00000472230;ENST00000486016
chr1	rs12088338	T	C	0.2189	1:93791452:93804914:clu_10613_NA	93791452	93804914	-	upstream_gene_variant	MODIFIER	-108667	0.926954	0.0697826	1.11e-29	2.97e-27	ENST00000413606;ENST00000421202;ENST00000436200;ENST00000432741;ENST00000411670;ENST00000429859;ENST00000452347;ENST00000653362;ENST00000655606;ENST00000445076;ENST00000447577;ENST00000451302;ENST00000455474;ENST00000457387;ENST00000438777;ENST00000446528;ENST00000449305;ENST00000457025;ENST00000661111;ENST00000440778;ENST00000450843;ENST00000657560;ENST00000659026;ENST00000668257;ENST00000669506…
chr7	rs141352106	A	AAC	0.1222	7:102309451:102327161:clu_89974_NA	102309451	102327161	POLR2J2;POLR2J2	upstream_gene_variant	MODIFIER	23219	-1.55417	0.117836	1.11e-29	2.97e-27	ENST00000639209;ENST00000476151;ENST00000358438;ENST00000333432;ENST00000460726;ENST00000720432
chr22	rs199640964	C	T	0.107	22:24300618:24324945:clu_22450_NA	24300618	24324945	GSTT2B;GSTT2;DDTL;DDT	intron_variant	MODIFIER	-7362	-1.77242	0.135719	1.13e-29	3.02e-27	ENST00000717616;ENST00000703580;ENST00000717617;ENST00000290765;ENST00000404172;ENST00000757475;ENST00000757473;ENST00000757474;ENST00000757476;ENST00000757477;ENST00000757478;ENST00000757479;ENST00000757480;ENST00000757481;ENST00000757483;ENST00000757482;ENST00000423307;ENST00000758069;ENST00000758070;ENST00000215770;ENST00000609736;ENST00000703966;ENST00000350608;ENST00000428792;ENST00000398344…
chr18	18:14895118	CTTTA	C	0.3484	18:14787099:14791400:clu_55601_NA	14787099	14791400	ANKRD30B	intergenic_region	MODIFIER	108018	-1.19406	0.079111	1.15e-29	3.07e-27	ENST00000579292;ENST00000690538;ENST00000358984;ENST00000665241;ENST00000580206
chr12	rs7966062	A	C	0.3921	12:9727545:9728242:clu_57539_NA	9727545	9728242	-	intron_variant	MODIFIER	-110463	-0.684975	0.0483858	1.18e-29	3.14e-27	ENST00000733153;ENST00000642112;ENST00000733152;ENST00000733156;ENST00000733157;ENST00000641304;ENST00000641608;ENST00000733155;ENST00000733154;ENST00000641639;ENST00000520314
chr19	rs6509733	C	A	0.3436	19:53700515:53703877:clu_47144_NA	53700515	53703877	-	upstream_gene_variant	MODIFIER	2232	-0.848755	0.0661833	1.18e-29	3.14e-27	ENST00000601072;ENST00000701908;ENST00000691098;ENST00000702127;ENST00000702819;ENST00000691047;ENST00000795206;ENST00000795207;ENST00000795209;ENST00000795208;ENST00000795210;ENST00000795213;ENST00000795220;ENST00000795221;ENST00000597550;ENST00000795211;ENST00000795219;ENST00000795212;ENST00000795214;ENST00000795215;ENST00000795216;ENST00000795217;ENST00000795218;ENST00000795223;ENST00000795224
chr8	rs6985299	C	T	0.3868	8:71581773:71587053:clu_85404_NA	71581773	71587053	-	intron_variant	MODIFIER	31305	0.532846	0.0397272	1.19e-29	3.17e-27	ENST00000408926;ENST00000520092;ENST00000520030;ENST00000520273;ENST00000519350;ENST00000647843
chr10	rs2902548	T	C	0.1636	10:104486914:104488188:clu_18005_NA	104486914	104488188	SFXN2	downstream_gene_variant	MODIFIER	467	-1.17484	0.0805844	1.3e-29	3.46e-27	ENST00000602831;ENST00000602287;ENST00000480358;ENST00000602544;ENST00000602785;ENST00000602439;ENST00000602764;ENST00000459894;ENST00000369893;ENST00000602670;ENST00000602660;ENST00000602868
chr12	rs10843860	C	A	0.3365	12:9736760:9756635:clu_57539_NA	9736760	9756635	KLRB1	intron_variant	MODIFIER	-112519	-1.05845	0.0745333	1.43e-29	3.8e-27	ENST00000733153;ENST00000642112;ENST00000733152;ENST00000733156;ENST00000733157;ENST00000641304;ENST00000641608;ENST00000733155;ENST00000733154;ENST00000229402
chr7	rs141352106	A	AAC	0.1222	7:102309451:102323726:clu_89974_NA	102309451	102323726	POLR2J2;POLR2J2	upstream_gene_variant	MODIFIER	23219	-1.56767	0.119146	1.46e-29	3.88e-27	ENST00000639209;ENST00000476151;ENST00000358438;ENST00000333432;ENST00000460726
chr6	rs62423548	A	T	0.359	6:62388852:62390914:clu_73919_NA	62388852	62390914	-	intron_variant	MODIFIER	34624	0.574795	0.0323	1.47e-29	3.9e-27	ENST00000718012;ENST00000281156;ENST00000675091
chr10	rs4746395	T	C	0.3525	10:78163124:78316967:clu_17077_NA	78163124	78316967	C10orf11	intron_variant	MODIFIER	46206	0.649106	0.0410564	1.49e-29	3.95e-27	ENST00000611255;ENST00000593699;ENST00000372499;ENST00000496424;ENST00000488655;ENST00000598708;ENST00000468134;ENST00000596228;ENST00000597823;ENST00000488759;ENST00000483375;ENST00000493194;ENST00000595936;ENST00000493690;ENST00000412137;ENST00000597938
chr5	rs68083627	T	C	0.4295	5:68599756:68603778:clu_39498_NA	68599756	68603778	-	intron_variant	MODIFIER	-2858	0.625248	0.0450468	1.5e-29	3.97e-27	ENST00000396496;ENST00000396499;ENST00000460090;ENST00000383374;ENST00000511257;ENST00000512045
chr2	rs111491602	G	C	0.2841	2:114359006:114383186:clu_3312_NA	114359006	114383186	-	upstream_gene_variant	MODIFIER	65349	-0.654773	0.043281	1.51e-29	3.99e-27	ENST00000802715;ENST00000802716;ENST00000802717;ENST00000802723;ENST00000416673;ENST00000802721;ENST00000802722;ENST00000802719;ENST00000802720;ENST00000391616;ENST00000802724;ENST00000802733;ENST00000802726;ENST00000802730;ENST00000802728;ENST00000802729;ENST00000802727;ENST00000802732;ENST00000802725;ENST00000802737;ENST00000802734;ENST00000802735;ENST00000802736;ENST00000802741;ENST00000802738…
chr11	rs7104086:A:G	G	A	0.3087	11:125831893:125848199:clu_28589_NA	125831893	125848199	CDON	intron_variant	MODIFIER	13379	-1.55761	0.0963414	1.53e-29	4.04e-27	ENST00000392693;ENST00000684078;ENST00000263577;ENST00000531738;ENST00000680589;ENST00000683597;ENST00000683716;ENST00000683981
chr17	rs11314342	CT	C	0.172	17:39884088:39884453:clu_68970_NA	39884088	39884453	HAP1;JUP	upstream_gene_variant	MODIFIER	3078	1.46598	0.112317	1.58e-29	4.17e-27	ENST00000393939;ENST00000347901;ENST00000310778;ENST00000341193
chr2	rs6735570	G	C	0.3935	2:132285919:132287220:clu_3692_NA	132285919	132287220	CCDC74A	intron_variant	MODIFIER	-13863	0.819275	0.0636165	1.61e-29	4.25e-27	ENST00000465939;ENST00000295171;ENST00000467992;ENST00000454549;ENST00000409856;ENST00000468650;ENST00000478665;ENST00000434330
chr6	rs62411930	G	A	0.3594	6:49409684:49411497:clu_73744_NA	49409684	49411497	MUT	intron_variant	MODIFIER	10563	-0.672974	0.0493557	1.64e-29	4.32e-27	ENST00000274813
chr9	rs12375624	A	G	0.4416	9:32989893:33024998:clu_29478_NA	32989893	33024998	-	upstream_gene_variant	MODIFIER	27244	-0.592847	0.0461645	1.66e-29	4.37e-27	ENST00000379817;ENST00000436040;ENST00000465003;ENST00000460940;ENST00000309615;ENST00000379825;ENST00000397172;ENST00000379819;ENST00000379813;ENST00000467331;ENST00000474658;ENST00000476858;ENST00000468275;ENST00000472896;ENST00000463596;ENST00000477119;ENST00000479656;ENST00000478279;ENST00000672846;ENST00000473270;ENST00000672281;ENST00000495360;ENST00000460945;ENST00000482687;ENST00000485479…
chr6	rs543283	A	G	0.4887	6:125475678:125541224:clu_75138_NA	125475678	125541224	TPD52L1;HDDC2	5_prime_UTR_variant	MODIFIER	-121	0.791455	0.0607399	1.67e-29	4.39e-27	ENST00000304877;ENST00000368402;ENST00000368388;ENST00000527711;ENST00000392483;ENST00000528193;ENST00000532978;ENST00000392482;ENST00000524679;ENST00000532429;ENST00000534199;ENST00000534368;ENST00000534000;ENST00000848496;ENST00000608456
chr20	rs59684388	A	G	0.1051	20:62033377:62033553:clu_83444_NA	62033377	62033553	-	3_prime_UTR_variant	MODIFIER	209	-1.03755	0.0761884	1.7e-29	4.47e-27	ENST00000627221;ENST00000359125;ENST00000370224;ENST00000629241;ENST00000625514;ENST00000626839;ENST00000629676;ENST00000706989;ENST00000637632
chr2	rs4583476	C	T	0.2588	2:3606588:3622641:clu_143_NA	3606588	3622641	-	upstream_gene_variant	MODIFIER	2167	0.684681	0.0414166	1.93e-29	5.07e-27	ENST00000426725;ENST00000664922;ENST00000438436;ENST00000797888;ENST00000797889;ENST00000797890;ENST00000797891;ENST00000797892;ENST00000656939;ENST00000671571
chr17	rs7212571	C	G	0.3953	17:20295081:20303834:clu_68076_NA	20295081	20303834	-	upstream_gene_variant	MODIFIER	-71930	0.5919	0.0387913	2.1e-29	5.51e-27	ENST00000433419
chr6	rs56246713	T	G	0.4273	6:41103080:41105095:clu_73343_NA	41103080	41105095	-	splice_acceptor_variant&intron_variant	HIGH	2013	-0.868548	0.0684916	2.19e-29	5.74e-27	ENST00000457653;ENST00000567255
chr16	rs27425	T	C	0.3814	16:2255968:2256062:clu_48239_NA	2255968	2256062	MLST8	5_prime_UTR_premature_start_codon_gain_variant	LOW	-747	0.708207	0.0445024	2.2e-29	5.76e-27	ENST00000563179;ENST00000301724;ENST00000397124;ENST00000561651;ENST00000562479;ENST00000562844;ENST00000563067;ENST00000563107;ENST00000564679;ENST00000569457;ENST00000564088;ENST00000382450;ENST00000562851;ENST00000564294;ENST00000570224;ENST00000562352;ENST00000565687;ENST00000568542;ENST00000565269;ENST00000566653;ENST00000567282;ENST00000565717;ENST00000568194;ENST00000566835;ENST00000565250…
chr6	rs146974816	T	C	0.06586	6:32916645:32917048:clu_72856_NA	32916645	32917048	XXbac-BPG181M17.5;HLA-DMA	upstream_gene_variant	MODIFIER	8827	-1.898	0.11794	2.23e-29	5.83e-27	ENST00000429234;ENST00000480785;ENST00000395305;ENST00000395303;ENST00000477541;ENST00000374843;ENST00000464392;ENST00000456800
chr10	rs4746395	T	C	0.3525	10:78084243:78316967:clu_17077_NA	78084243	78316967	C10orf11	intron_variant	MODIFIER	125087	0.702165	0.0519738	2.37e-29	6.19e-27	ENST00000611255;ENST00000593699;ENST00000372499;ENST00000496424;ENST00000488655;ENST00000598708;ENST00000468134;ENST00000596228;ENST00000597823;ENST00000488759;ENST00000483375;ENST00000493194;ENST00000595936;ENST00000493690;ENST00000412137;ENST00000597938
chr6	rs72850021	G	A	0.1077	6:32487428:32489682:clu_72822_NA	32487428	32489682	HLA-DRB5	intergenic_region	MODIFIER	86466	1.34888	0.097022	2.37e-29	6.19e-27	ENST00000374975;ENST00000714490
chr19	rs2860185	C	T	0.4712	19:6432215:6433498:clu_43210_NA	6432215	6433498	-	3_prime_UTR_variant	MODIFIER	4006	0.713721	0.0555316	2.43e-29	6.34e-27	ENST00000321510;ENST00000597558;ENST00000458275
chr3	rs3804587	T	C	0.2718	3:125623944:125627280:clu_36311_NA	125623944	125627280	-	upstream_gene_variant	MODIFIER	113676	0.688024	0.0474359	2.53e-29	6.59e-27	ENST00000773761;ENST00000773762;ENST00000773783;ENST00000510244;ENST00000664857;ENST00000626334;ENST00000650374;ENST00000628013;ENST00000773930;ENST00000773929;ENST00000773928;ENST00000773932;ENST00000773931;ENST00000773933;ENST00000774137;ENST00000773940;ENST00000773941;ENST00000773942;ENST00000774136;ENST00000774140;ENST00000774149;ENST00000774150;ENST00000774142;ENST00000774147;ENST00000774143…
chr4	rs1709416	A	G	0.2852	4:130030827:130031146:clu_65672_NA	130030827	130031146	C4orf33	downstream_gene_variant	MODIFIER	822	0.824306	0.064298	2.6e-29	6.76e-27	ENST00000281146;ENST00000502887;ENST00000425929
chr2	rs35073769	T	C	0.398	2:27715345:27716256:clu_856_NA	27715345	27716256	FNDC4	downstream_gene_variant	MODIFIER	16030	0.665318	0.0495861	2.61e-29	6.78e-27	ENST00000264703;ENST00000491414;ENST00000476197
chr17	rs736522	T	G	0.2769	17:73587793:73587894:clu_70779_NA	73587793	73587894	MYO15B	splice_region_variant&non_coding_transcript_exon_variant	LOW	264	1.00232	0.0795565	2.66e-29	6.91e-27	ENST00000584516;ENST00000645453;ENST00000619501;ENST00000610510;ENST00000621743;ENST00000687098;ENST00000582561;ENST00000581612
chr15	rs4924045	T	C	0.1234	15:34839183:34843339:clu_52437_NA	34839183	34843339	GOLGA8A;GOLGA8B	upstream_gene_variant	MODIFIER	38325	-1.08257	0.0833761	2.88e-29	7.47e-27	ENST00000683415;ENST00000569100;ENST00000484716;ENST00000562282;ENST00000564575
chr5	rs7733974	T	C	0.2512	5:72372436:72373165:clu_39655_NA	72372436	72373165	FCHO2	downstream_gene_variant	MODIFIER	-36734	1.01045	0.0690055	2.95e-29	7.65e-27	ENST00000430046;ENST00000512348;ENST00000508431
chr12	rs4931424	C	T	0.4924	12:31227265:31230879:clu_58089_NA	31227265	31230879	DDX11	upstream_gene_variant	MODIFIER	2051	0.695851	0.0479902	3.13e-29	8.11e-27	ENST00000228264;ENST00000350437;ENST00000415475;ENST00000435753;ENST00000438391;ENST00000536265;ENST00000539049;ENST00000542129;ENST00000535158;ENST00000535317;ENST00000540935;ENST00000542244;ENST00000542838;ENST00000543756;ENST00000545668;ENST00000391231
chr17	rs11652793	C	T	0.2622	17:49238633:49244188:clu_69847_NA	49238633	49244188	-	intergenic_region	MODIFIER	-14807	0.927177	0.0716405	3.2e-29	8.28e-27	ENST00000393196;ENST00000336097;ENST00000480143;ENST00000511355;ENST00000475573;ENST00000013034;ENST00000393193;ENST00000376392;ENST00000555572;ENST00000514264;ENST00000513177;ENST00000512737;ENST00000503064;ENST00000393183;ENST00000485076;ENST00000393190
chr3	rs2173331	C	T	0.4289	3:11849369:11849809:clu_33306_NA	11849369	11849809	-	intron_variant	MODIFIER	29362	-1.14713	0.0854464	3.4e-29	8.79e-27	ENST00000498127;ENST00000455809;ENST00000273037;ENST00000457498;ENST00000486090;ENST00000414736;ENST00000444133
chr11	rs10750784	C	T	0.3757	11:66115541:66120926:clu_26601_NA	66115541	66120926	-	upstream_gene_variant	MODIFIER	-4876	-0.792379	0.0658556	3.42e-29	8.83e-27	ENST00000581155;ENST00000745373;ENST00000531602;ENST00000580881;ENST00000745372
chr2	rs12620654	A	G	0.1337	2:210444681:210444760:clu_5400_NA	210444681	210444760	-	upstream_gene_variant	MODIFIER	-4151	0.834202	0.0601383	3.67e-29	9.47e-27	ENST00000199940;ENST00000682079;ENST00000392193;ENST00000360351;ENST00000361559;ENST00000445941;ENST00000673860;ENST00000704357
chr1	rs12139364	C	T	0.4076	1:45795109:45796188:clu_9401_NA	45795109	45796188	MUTYH	intron_variant	MODIFIER	95045	0.932466	0.0696026	3.69e-29	9.51e-27	ENST00000372104;ENST00000354383;ENST00000355498;ENST00000372110;ENST00000372098;ENST00000372115;ENST00000412971;ENST00000435155;ENST00000529984;ENST00000448481;ENST00000456914;ENST00000529892;ENST00000488731;ENST00000531105;ENST00000672011;ENST00000483127;ENST00000467459;ENST00000485271;ENST00000475516;ENST00000481571;ENST00000482094;ENST00000528013;ENST00000533178;ENST00000672314;ENST00000673134…
chr10	rs4746395	T	C	0.3525	10:77818541:78316967:clu_17077_NA	77818541	78316967	-	intron_variant	MODIFIER	390789	0.620288	0.0404434	3.7e-29	9.53e-27	ENST00000611255;ENST00000593699;ENST00000372499;ENST00000496424;ENST00000488655;ENST00000598708;ENST00000468134;ENST00000596228;ENST00000597823;ENST00000488759;ENST00000483375;ENST00000493194;ENST00000595936;ENST00000493690;ENST00000408305;ENST00000491887;ENST00000365084;ENST00000622980;ENST00000801795;ENST00000412137;ENST00000597938
chr6	rs12660298	G	A	0.2331	6:170794107:170846322:clu_76249_NA	170794107	170846322	PSMB1	intergenic_region	MODIFIER	-2652	0.806733	0.056438	3.93e-29	1.01e-26	ENST00000722532;ENST00000691147;ENST00000262193;ENST00000462957
chr12	rs11063369	G	A	0.4019	12:4921866:4923059:clu_57127_NA	4921866	4923059	KCNA6;GALNT8	intron_variant	MODIFIER	36285	-1.13147	0.0809018	4.06e-29	1.04e-26	ENST00000542998;ENST00000664363;ENST00000662877;ENST00000280684
chr8	rs7386546	C	T	0.357	8:1947112:1948451:clu_83736_NA	1947112	1948451	-	intron_variant	MODIFIER	-59	0.715226	0.0541394	4.2e-29	1.08e-26	ENST00000320248
chr12	rs10843860	C	A	0.3365	12:9601474:9736702:clu_57539_NA	9601474	9736702	-	intron_variant	MODIFIER	22767	-1.04572	0.0752228	4.25e-29	1.09e-26	ENST00000733420;ENST00000733153;ENST00000733165;ENST00000642112;ENST00000733152;ENST00000733156;ENST00000733157;ENST00000733162;ENST00000641304;ENST00000733160;ENST00000641608;ENST00000733155;ENST00000733158;ENST00000733154;ENST00000733163;ENST00000733161;ENST00000641639;ENST00000545710;ENST00000645765;ENST00000580721;ENST00000520314
chr4	rs74690813	G	A	0.08945	4:175016604:175017883:clu_66333_NA	175016604	175017883	-	intron_variant	MODIFIER	9676	-1.50248	0.118315	4.46e-29	1.14e-26	ENST00000729422;ENST00000687371;ENST00000503140;ENST00000671681;ENST00000670219;ENST00000515444;ENST00000656529;ENST00000729421;ENST00000729423;ENST00000729430;ENST00000729431;ENST00000729432;ENST00000729434;ENST00000729436;ENST00000729424;ENST00000701407;ENST00000729433;ENST00000729438;ENST00000729435;ENST00000729418;ENST00000729437;ENST00000729581;ENST00000729580;ENST00000729582
chr2	rs34338020	T	C	0.3128	2:221750556:221752265:clu_5873_NA	221750556	221752265	-	intergenic_region	MODIFIER	-10953	1.27225	0.0980599	4.5e-29	1.15e-26	ENST00000830583;ENST00000830584;ENST00000830585;ENST00000651076;ENST00000830586;ENST00000830587;ENST00000830589;ENST00000830598;ENST00000830601;ENST00000830599;ENST00000830600;ENST00000830597;ENST00000830590;ENST00000830591;ENST00000830596;ENST00000830602
chr9	rs700791	A	C	0.21	9:27567162:27573429:clu_29428_NA	27567162	27573429	C9orf72	upstream_gene_variant	MODIFIER	-21203	-1.0586	0.0785588	4.47e-29	1.15e-26	ENST00000673600;ENST00000380003;ENST00000619707;ENST00000488117;ENST00000644136;ENST00000647196;ENST00000379997;ENST00000379995
chr12	rs10843860	C	A	0.3365	12:9726130:9736635:clu_57539_NA	9726130	9736635	-	intron_variant	MODIFIER	-101889	-1.04316	0.0747523	4.66e-29	1.19e-26	ENST00000733153;ENST00000642112;ENST00000733152;ENST00000733156;ENST00000733157;ENST00000641304;ENST00000641608;ENST00000733155;ENST00000733154;ENST00000641639;ENST00000520314
chr2	rs59699183	A	G	0.1313	2:223507724:223513459:clu_5904_NA	223507724	223513459	FARSB	intron_variant	MODIFIER	29603	-0.963144	0.0697019	4.98e-29	1.27e-26	ENST00000281828
chr7	rs13243536	A	G	0.3859	7:64534368:64539002:clu_88678_NA	64534368	64539002	-	upstream_gene_variant	MODIFIER	-65465	-0.800227	0.0586285	5.19e-29	1.32e-26	ENST00000426828;ENST00000741903;ENST00000741905;ENST00000741904;ENST00000741906;ENST00000741907;ENST00000419314;ENST00000741901;ENST00000741902;ENST00000741910;ENST00000741908;ENST00000741909;ENST00000741911;ENST00000741912;ENST00000741913;ENST00000741914;ENST00000741915;ENST00000741922;ENST00000741924;ENST00000741923;ENST00000741925;ENST00000742334;ENST00000742335;ENST00000742336;ENST00000742337…
chr22	rs2075276	C	T	0.375	22:21363738:21365673:clu_22308_NA	21363738	21365673	P2RX6	splice_acceptor_variant&intron_variant	HIGH	5	0.755078	0.0585518	5.27e-29	1.34e-26	ENST00000436079;ENST00000452284;ENST00000442739;ENST00000422086;ENST00000292748;ENST00000706202;ENST00000591411
chr12	rs2520543	C	T	0.3692	12:90987253:90987346:clu_60109_NA	90987253	90987346	-	upstream_gene_variant	MODIFIER	-18716	-0.76686	0.0610654	5.73e-29	1.46e-26	ENST00000722847;ENST00000652014;ENST00000656065;ENST00000668008;ENST00000671090;ENST00000687953;ENST00000693033;ENST00000722839;ENST00000722840;ENST00000722841;ENST00000722842;ENST00000722843;ENST00000722846;ENST00000722851;ENST00000658113;ENST00000661507;ENST00000667911;ENST00000722838;ENST00000722845;ENST00000722852;ENST00000722853;ENST00000722854;ENST00000722849;ENST00000722850;ENST00000722858…
chr1	rs1836768	G	A	0.4711	1:242325276:242349139:clu_15066_NA	242325276	242349139	PLD5	intron_variant	MODIFIER	-13787	-0.753887	0.0482077	5.82e-29	1.48e-26	ENST00000536534;ENST00000314833;ENST00000427495;ENST00000442594;ENST00000366545;ENST00000467561;ENST00000656612;ENST00000822048;ENST00000666166;ENST00000821905;ENST00000608241;ENST00000666220
chr6	rs7745110	C	G	0.4471	6:99873774:99878589:clu_74579_NA	99873774	99878589	-	upstream_gene_variant	MODIFIER	4844	0.743829	0.0586933	5.94e-29	1.51e-26	ENST00000418945;ENST00000687719;ENST00000721005;ENST00000689950;ENST00000720989;ENST00000720990;ENST00000720991;ENST00000720992;ENST00000720993;ENST00000720994;ENST00000720995;ENST00000720996;ENST00000720997;ENST00000720998;ENST00000720999;ENST00000721000;ENST00000721001;ENST00000721003;ENST00000721002;ENST00000721004;ENST00000721006;ENST00000721007;ENST00000721008;ENST00000721009;ENST00000721010…
chr12	rs11063369	G	A	0.4019	12:4948527:4959904:clu_57127_NA	4948527	4959904	KCNA6;GALNT8	intron_variant	MODIFIER	9624	-1.08225	0.0811638	6.12e-29	1.56e-26	ENST00000542998;ENST00000541339;ENST00000512511;ENST00000750473
[truncated: 23,714 more rows]

## Sheet: Supplementary Table 3
Supplementary Table 3. Full significant MR results after Bonferroni correction and colocalization (P-value< 0.01/5,179 and PPH4＞0.90).
[truncated: 45 more rows]

[truncated: 4 more sheets: Supplementary Table 4, Supplementary Table 5, Supplementary Table 6, Supplementary Table 7]
